# Supplementary material for: Actinide Pnictinidene Chemistry: A Terminal Thorium Parent‐Arsinidene Complex Stabilised by a Super‐Bulky Triamidoamine Ligand
Source: Angew Chem Int Ed Engl. 2022 Nov 16;61(50):e202211627. doi: 10.1002/anie.202211627 (PMC10099757; doi:10.1002/anie.202211627)
Supplement: Supplementary file 3 — Supporting Information [file ANIE-61-0-s003.cif]

data_TRENTCHSLi3
_manchester_internal_diff_code     CSTL62
_manchester_internal_STL_name      LIJD7
_manchester_internal_coll_client   JD
_manchester_internal_coll_date     28/09/2021
_manchester_internal_process_date  30/09/2021
_manchester_internal_process_user  JD
_manchester_internal_solution_date  30/09/2021
_manchester_internal_solution_user  JD
_manchester_internal_refinement_date  30/09/2021
_manchester_internal_refinement_user  JD
_manchester_internal_validation_date  30/09/2021
_manchester_internal_validation_user  AW
_manchester_internal_archive_date  30/09/2021
_manchester_internal_archive_user  AW
_refine_special_details           
 'The aromatic C-C distance in the benzene restrained to be approximately 1.39A to aid refinement.'
_vrf_PLAT097_TRENTCHSLi3
;
PROBLEM: Large Reported Max. (Positive) Residual Density 1.83 eA-3
RESPONSE: There are several large residual density peaks, 
that appear to be the silicon atoms of a minor twinned
 component.
A twin law could not be found so this was left as is.
;
_audit_creation_date               2021-10-04
_audit_creation_method
;
Olex2 1.2
(compiled 2018.05.29 svn.r3508 for OlexSys, GUI svn.r5506)
;
_shelx_SHELXL_version_number       '2018/3'
_publ_contact_author_id_orcid      ?
_publ_section_references
;
Dolomanov, O.V., Bourhis, L.J., Gildea, R.J, Howard, J.A.K. & Puschmann, H.
 (2009), J. Appl. Cryst. 42, 339-341.

Sheldrick, G.M. (2015). Acta Cryst. A71, 3-8.

Sheldrick, G.M. (2015). Acta Cryst. C71, 3-8.
;
_chemical_name_common              ?
_chemical_name_systematic          ?
_chemical_formula_moiety           'C60 H111 Li3 N4 Si3, 2.5(C6 H6)'
_chemical_formula_sum              'C75 H126 Li3 N4 Si3'
_chemical_formula_weight           1188.88
_chemical_melting_point            ?
_chemical_oxdiff_formula           C60H120Si3N4Li3
_chemical_oxdiff_usercomment       lijd7
loop_
  _atom_type_symbol
  _atom_type_description
  _atom_type_scat_dispersion_real
  _atom_type_scat_dispersion_imag
  _atom_type_scat_source
 'C' 'C' 0.0181 0.0091 'International Tables Vol C Tables 4.2.6.8 and 6.1.1.4'
 'H' 'H' 0.0000 0.0000 'International Tables Vol C Tables 4.2.6.8 and 6.1.1.4'
 'Li' 'Li' 0.0008 0.0003 'International Tables Vol C Tables 4.2.6.8 and 6.1.1.4'
 'N' 'N' 0.0311 0.0180 'International Tables Vol C Tables 4.2.6.8 and 6.1.1.4'
 'Si' 'Si' 0.2541 0.3302 'International Tables Vol C Tables 4.2.6.8 and 6.1.1.4'

_shelx_space_group_comment
;
The symmetry employed for this shelxl refinement is uniquely defined
by the following loop, which should always be used as a source of
symmetry information in preference to the above space-group names.
They are only intended as comments.
;
_space_group_crystal_system        'triclinic'
_space_group_IT_number             2
_space_group_name_H-M_alt          'P -1'
_space_group_name_Hall             '-P 1'
loop_
  _space_group_symop_operation_xyz
 'x, y, z'
 '-x, -y, -z'

_cell_length_a                     13.3044(3)
_cell_length_b                     13.3300(4)
_cell_length_c                     22.3221(6)
_cell_angle_alpha                  76.010(2)
_cell_angle_beta                   80.531(2)
_cell_angle_gamma                  70.341(2)
_cell_volume                       3602.42(18)
_cell_formula_units_Z              2
_cell_measurement_reflns_used      21270
_cell_measurement_temperature      150(2)
_cell_measurement_theta_max        79.2210
_cell_measurement_theta_min        3.5130
_shelx_estimated_absorpt_T_max     0.763
_shelx_estimated_absorpt_T_min     0.627
_exptl_absorpt_coefficient_mu      0.913
_exptl_absorpt_correction_T_max    1.000
_exptl_absorpt_correction_T_min    0.254
_exptl_absorpt_correction_type     gaussian
_exptl_absorpt_process_details
;
CrysAlisPro 1.171.40.69a (Rigaku Oxford Diffraction, 2020)
Numerical absorption correction based on gaussian integration over
			a multifaceted crystal model
Empirical absorption correction using spherical harmonics,
 implemented in SCALE3 ABSPACK scaling algorithm.
;
_exptl_absorpt_special_details     ?
_exptl_crystal_colour              'clear light colourless'
_exptl_crystal_colour_lustre       clear
_exptl_crystal_colour_modifier     light
_exptl_crystal_colour_primary      colourless
_exptl_crystal_density_diffrn      1.096
_exptl_crystal_density_meas        ?
_exptl_crystal_density_method      ?
_exptl_crystal_description         block
_exptl_crystal_F_000               1310
loop_
  _exptl_crystal_face_index_h
  _exptl_crystal_face_index_k
  _exptl_crystal_face_index_l
  _exptl_crystal_face_perp_dist
 -5 3 -8 0.2430
 -7 -5 4 0.2758
 7 5 -4 0.2758
 -8 -1 0 0.2766
 8 1 0 0.2766
 -3 -7 -11 0.1707
 2 -6 -10 0.1971
 -2 6 10 0.1971
 -8 -4 -6 0.2380
 8 4 6 0.2380
 0 8 3 0.2042
 0 -8 -3 0.2042
 4 9 4 0.2153
 -4 -9 -4 0.2153
 -4 5 2 0.2196
 4 -5 -2 0.2196
 -1 -1 -14 0.1740
 1 -3 12 0.2291
 2 5 14 0.1341
 5 -3 7 0.2181
 2 7 11 0.1306
 4 0 -12 0.2040
 -8 -2 -7 0.2117
 -1 -7 5 0.2185

_exptl_crystal_preparation         ?
_exptl_crystal_recrystallization_method  ?
_exptl_crystal_size_max            0.564
_exptl_crystal_size_mid            0.466
_exptl_crystal_size_min            0.313
loop_
  _exptl_oxdiff_crystal_face_indexfrac_h
  _exptl_oxdiff_crystal_face_indexfrac_k
  _exptl_oxdiff_crystal_face_indexfrac_l
  _exptl_oxdiff_crystal_face_x
  _exptl_oxdiff_crystal_face_y
  _exptl_oxdiff_crystal_face_z
 -5.0197 2.6600 -8.4495 0.4006 0.6555 0.6402
 -6.7644 -5.0628 4.4268 -0.3541 -0.5745 0.7380
 6.7644 5.0628 -4.4268 0.3541 0.5745 -0.7380
 -8.2701 -0.6364 0.0869 0.1809 -0.1087 0.9775
 8.2701 0.6364 -0.0869 -0.1809 0.1087 -0.9775
 -2.9911 -6.9042 -11.2604 -0.8179 0.5023 0.2808
 2.0667 -5.6308 -9.8175 -0.8115 0.4970 -0.3074
 -2.0667 5.6308 9.8175 0.8115 -0.4970 0.3074
 -8.3184 -4.1321 -5.7550 -0.2797 0.1693 0.9450
 8.3184 4.1321 5.7550 0.2797 -0.1693 -0.9450
 0.1299 8.1858 3.4084 0.9934 0.0776 0.0842
 -0.1299 -8.1858 -3.4084 -0.9934 -0.0776 -0.0842
 3.9035 8.5772 4.1818 0.9295 0.0735 -0.3614
 -3.9035 -8.5772 -4.1818 -0.9295 -0.0735 0.3614
 -4.4557 5.4757 1.5439 0.7988 0.0614 0.5984
 4.4557 -5.4757 -1.5439 -0.7988 -0.0614 -0.5984
 -1.4578 -0.8933 -14.3271 -0.1787 0.9679 0.1768
 0.5245 -2.6742 12.2301 -0.2322 -0.9666 -0.1084
 1.5484 4.8973 13.5092 0.6433 -0.7534 -0.1364
 5.2378 -2.9615 7.3946 -0.4517 -0.5904 -0.6689
 1.9220 6.8312 11.2765 0.8424 -0.5163 -0.1543
 4.0434 -0.2618 -11.5086 -0.2507 0.8443 -0.4737
 -8.0006 -2.4408 -7.3715 -0.1025 0.3527 0.9301
 -0.7799 -6.9894 5.2175 -0.7607 -0.6492 -0.0003

_exptl_transmission_factor_max     ?
_exptl_transmission_factor_min     ?
_diffrn_reflns_av_R_equivalents    0.0657
_diffrn_reflns_av_unetI/netI       0.0489
_diffrn_reflns_Laue_measured_fraction_full  0.999
_diffrn_reflns_Laue_measured_fraction_max  0.997
_diffrn_reflns_limit_h_max         11
_diffrn_reflns_limit_h_min         -16
_diffrn_reflns_limit_k_max         16
_diffrn_reflns_limit_k_min         -16
_diffrn_reflns_limit_l_max         27
_diffrn_reflns_limit_l_min         -27
_diffrn_reflns_number              53259
_diffrn_reflns_point_group_measured_fraction_full  0.999
_diffrn_reflns_point_group_measured_fraction_max  0.997
_diffrn_reflns_theta_full          67.684
_diffrn_reflns_theta_max           70.074
_diffrn_reflns_theta_min           2.048
_diffrn_ambient_environment        N~2~
_diffrn_ambient_temperature        150(2)
_diffrn_detector                   'Hybrid Pixel Array Detector'
_diffrn_detector_area_resol_mean   10.0000
_diffrn_detector_type              HyPix
_diffrn_measured_fraction_theta_full  0.999
_diffrn_measured_fraction_theta_max  0.997
_diffrn_measurement_details
;
List of Runs (angles in degrees, time in seconds):

  # Type    Start    End  Width  t~exp~   \w     \q     \k     \f   Frames
--------------------------------------------------------------------------
  1  \w    -80.00 -53.00   1.00    0.50    --  -47.17 136.00 129.00   27
  2  \w   -113.00 -66.00   1.00    0.50    --  -47.17-136.00  64.00   47
  3  \w   -117.00 -69.00   1.00    0.50    --  -47.17-133.00-117.00   48
  4  \w    -76.00 -51.00   1.00    0.50    --  -47.17 133.00 -48.00   25
  5  \w     42.00 100.00   1.00    0.50    --   47.17-136.00  64.00   58
  6  \w     47.00  98.00   1.00    0.50    --   47.17-133.00-117.00   51
  7  \w    -81.00 -56.00   1.00    3.00    --  -91.75 136.00 129.00   25
  8  \w   -139.00-114.00   1.00    3.00    --  -91.75-133.00-117.00   25
  9  \w   -117.00 -91.00   1.00    3.00    --  -91.75-136.00  64.00   26
 10  \w    -72.00 -47.00   1.00    3.00    --  -91.75 133.00 -48.00   25
 11  \w     85.00 117.00   1.00    3.00    --  113.25-133.00-117.00   32
 12  \w    109.00 134.00   1.00    3.00    --  113.25 136.00 129.00   25
 13  \w     83.00 120.00   1.00    3.00    --  113.25-136.00  64.00   37
 14  \w    106.00 135.00   1.00    3.00    --  113.25 133.00 -48.00   29
 15  \w   -114.00 -76.00   1.00    0.50    --  -47.17-125.00  90.00   38
 16  \w    -20.00  28.00   1.00    0.50    --  -47.17  19.00 -90.00   48
 17  \w    -17.00  26.00   1.00    0.50    --  -47.17  19.00 -30.00   43
 18  \w     -8.00  17.00   1.00    0.50    --  -47.17  19.00 120.00   25
 19  \w   -118.00 -84.00   1.00    0.50    --  -47.17-125.00 -90.00   34
 20  \w    -26.00  16.00   1.00    0.50    --  -47.17  19.00-120.00   42
 21  \w    -26.00   0.00   1.00    0.50    --   47.17 -19.00  60.00   26
 22  \w    -27.00  25.00   1.00    0.50    --   47.17 -19.00  90.00   52
 23  \w    -50.00 -20.00   1.00    3.00    --  -91.75  45.00-120.00   30
 24  \w   -145.00 -82.00   1.00    3.00    --  -91.75 -45.00 -60.00   63
 25  \w     42.00  71.00   1.00    3.00    --  113.25 -61.00 120.00   29
 26  \w    101.00 176.00   1.00    3.00    --  113.25  15.00 150.00   75
 27  \w     42.00  74.00   1.00    3.00    --  113.25-105.00  60.40   32
 28  \w     75.00 101.00   1.00    3.00    --  113.25-105.00  60.40   26
 29  \w    102.00 137.00   1.00    3.00    --  113.25  45.00-120.00   35
 30  \w     44.00  71.00   1.00    3.00    --  113.25 -61.00  30.00   27
 31  \w    119.00 145.00   1.00    3.00    --  113.25  77.00  30.00   26
 32  \w     76.00 105.00   1.00    3.00    --  113.25 -94.00-120.00   29
 33  \w    101.00 177.00   1.00    3.00    --  113.25  15.00  60.00   76
 34  \w     43.00 108.00   1.00    3.00    --  113.25-125.00  30.00   65
 35  \w     97.00 153.00   1.00    3.00    --  113.25 125.00  30.00   56
 36  \w     42.00  98.00   1.00    3.00    --  113.25 -99.00 123.25   56
 37  \w     43.00  68.00   1.00    3.00    --  113.25 -77.00 -60.00   25
 38  \w     65.00  99.00   1.00    3.00    --  113.25 -94.00-150.00   34
 39  \w     47.00  72.00   1.00    3.00    --  113.25 -94.00-120.00   25
 40  \w     81.00 106.00   1.00    3.00    --  113.25 -77.00 -90.00   25
 41  \w     52.00 107.00   1.00    3.00    --  113.25-125.00 -30.00   55
 42  \w    102.00 174.00   1.00    3.00    --  113.25  45.00   0.00   72
 43  \w     43.00  91.00   1.00    3.00    --  113.25 -77.00 120.00   48
 44  \w     47.00  99.00   1.00    3.00    --  113.25 -94.00  30.00   52
 45  \w    113.00 140.00   1.00    3.00    --  113.25  45.00 -30.00   27
 46  \w    113.00 177.00   1.00    3.00    --  113.25  30.00  90.00   64
 47  \w     76.00 108.00   1.00    3.00    --  113.25-125.00-150.00   32
 48  \w     48.00  86.00   1.00    3.00    --  113.25 -94.00  90.00   38
 49  \w     45.00  70.00   1.00    3.00    --  113.25 -61.00 150.00   25
 50  \w     74.00 106.00   1.00    3.00    --  113.25-125.00 120.00   32
 51  \w     45.00  71.00   1.00    3.00    --  113.25-125.00-150.00   26
 52  \w     45.00 125.00   1.00    3.00    --  113.25-143.00 -56.84   80
 53  \w     57.00 110.00   1.00    3.00    --  113.25-125.00   0.00   53
 54  \w     43.00  94.00   1.00    3.00    --  113.25 -94.00 -90.00   51
 55  \w    100.00 178.00   1.00    3.00    --  113.25  15.00 -30.00   78
 56  \w     42.00  67.00   1.00    3.00    --  113.25-137.00 176.14   25
 57  \w     93.00 121.00   1.00    3.00    --  113.25-137.00 176.14   28
 58  \w     96.00 168.00   1.00    3.00    --  113.25 125.00  90.00   72
 59  \w     43.00 111.00   1.00    3.00    --  113.25-125.00-120.00   68
 60  \w    100.00 161.00   1.00    3.00    --  113.25 125.00 120.00   61
 61  \w    106.00 139.00   1.00    3.00    --  113.25  61.00-150.00   33
 62  \w    123.00 148.00   1.00    3.00    --  113.25  45.00 120.00   25
 63  \w     46.00  71.00   1.00    3.00    --  113.25 -61.00  60.00   25
;
_diffrn_measurement_device         'four-circle diffractometer'
_diffrn_measurement_device_type    'XtaLAB Synergy, Dualflex, HyPix'
_diffrn_measurement_method         '\w scans'
_diffrn_orient_matrix_type        
 'CrysAlisPro convention (1999,Acta A55,543-557)'
_diffrn_orient_matrix_UB_11        -0.0309002000
_diffrn_orient_matrix_UB_12        0.1184218000
_diffrn_orient_matrix_UB_13        0.0082305000
_diffrn_orient_matrix_UB_21        0.0094122000
_diffrn_orient_matrix_UB_22        0.0388713000
_diffrn_orient_matrix_UB_23        -0.0709384000
_diffrn_orient_matrix_UB_31        -0.1191735000
_diffrn_orient_matrix_UB_32        0.0125932000
_diffrn_orient_matrix_UB_33        -0.0009996000
_diffrn_radiation_monochromator    mirror
_diffrn_radiation_probe            x-ray
_diffrn_radiation_type             CuK\a
_diffrn_radiation_wavelength       1.54184
_diffrn_source                     'micro-focus sealed X-ray tube'
_diffrn_source_type                'PhotonJet (Cu) X-ray Source'
_reflns_Friedel_coverage           0.000
_reflns_Friedel_fraction_full      .
_reflns_Friedel_fraction_max       .
_reflns_number_gt                  11484
_reflns_number_total               13633
_reflns_odcompleteness_completeness  99.36
_reflns_odcompleteness_iscentric   1
_reflns_odcompleteness_theta       74.33
_reflns_special_details
;
 Reflections were merged by SHELXL according to the crystal
 class for the calculation of statistics and refinement.
 
 _reflns_Friedel_fraction is defined as the number of unique
 Friedel pairs measured divided by the number that would be
 possible theoretically, ignoring centric projections and
 systematic absences.
;
_reflns_threshold_expression       'I > 2\s(I)'
_computing_cell_refinement         'CrysAlisPro 1.171.40.69a (Rigaku OD, 2020)'
_computing_data_collection         'CrysAlisPro 1.171.40.69a (Rigaku OD, 2020)'
_computing_data_reduction          'CrysAlisPro 1.171.40.69a (Rigaku OD, 2020)'
_computing_molecular_graphics      'Olex2 (Dolomanov et al., 2009)'
_computing_publication_material    'Olex2 (Dolomanov et al., 2009)'
_computing_structure_refinement    'ShelXL (Sheldrick, 2015)'
_computing_structure_solution      'ShelXT (Sheldrick, 2015)'
_refine_diff_density_max           1.790
_refine_diff_density_min           -0.501
_refine_diff_density_rms           0.162
_refine_ls_extinction_coef         .
_refine_ls_extinction_method       none
_refine_ls_goodness_of_fit_ref     1.123
_refine_ls_hydrogen_treatment      constr
_refine_ls_matrix_type             full
_refine_ls_number_parameters       766
_refine_ls_number_reflns           13633
_refine_ls_number_restraints       14
_refine_ls_R_factor_all            0.1303
_refine_ls_R_factor_gt             0.1191
_refine_ls_restrained_S_all        1.125
_refine_ls_shift/su_max            0.000
_refine_ls_shift/su_mean           0.000
_refine_ls_structure_factor_coef   Fsqd
_refine_ls_weighting_details      
 'w=1/[\s^2^(Fo^2^)+(0.1690P)^2^+8.5084P] where P=(Fo^2^+2Fc^2^)/3'
_refine_ls_weighting_scheme        calc
_refine_ls_wR_factor_gt            0.3231
_refine_ls_wR_factor_ref           0.3329
_olex2_refinement_description
;
1. Fixed Uiso
 At 1.2 times of:
  All C(H) groups, All C(H,H) groups
2. Restrained distances
 C66-C61 = C66-C65 = C62-C61 = C63-C62 = C64-C63 = C65-C64 = C72-C67 = C72-C71
 = C71-C70 = C70-C69 = C69-C68 = C68-C67 = C74-C73 = C75-C74
 1.39 with sigma of 0.01
3.a Ternary CH refined with riding coordinates:
 C3(H3), C9(H9), C15(H15), C23(H23), C29(H29), C35(H35), C43(H43), C49(H49),
 C55(H55)
3.b Secondary CH2 refined with riding coordinates:
 C1(H1A,H1B), C2(H2A,H2B), C4(H4A,H4B), C5(H5A,H5B), C6(H6A,H6B), C7(H7A,H7B),
 C8(H8A,H8B), C10(H10A,H10B), C11(H11A,H11B), C12(H12A,H12B), C13(H13A,H13B),
 C14(H14A,H14B), C16(H16A,H16B), C17(H17A,H17B), C18(H18A,H18B), C19(H19A,H19B),
  C20(H20A,H20B), C21(H21A,H21B), C22(H22A,H22B), C24(H24A,H24B), C25(H25A,
 H25B), C26(H26A,H26B), C27(H27A,H27B), C28(H28A,H28B), C30(H30A,H30B),
 C31(H31A,H31B), C32(H32A,H32B), C33(H33A,H33B), C34(H34A,H34B), C36(H36A,H36B),
  C37(H37A,H37B), C38(H38A,H38B), C39(H39A,H39B), C40(H40A,H40B), C41(H41A,
 H41B), C42(H42A,H42B), C44(H44A,H44B), C45(H45A,H45B), C46(H46A,H46B),
 C47(H47A,H47B), C48(H48A,H48B), C50(H50A,H50B), C51(H51A,H51B), C52(H52A,H52B),
  C53(H53A,H53B), C54(H54A,H54B), C56(H56A,H56B), C57(H57A,H57B), C58(H58A,
 H58B), C59(H59A,H59B), C60(H60A,H60B)
3.c Aromatic/amide H refined with riding coordinates:
 C67(H67), C68(H68), C69(H69), C70(H70), C71(H71), C72(H72), C61(H61),
 C62(H62), C63(H63), C64(H64), C65(H65), C66(H66), C73(H73), C74(H74), C75(H75)
;
_atom_sites_solution_hydrogens     geom
_atom_sites_solution_primary       dual
_atom_sites_solution_secondary     difmap
loop_
  _atom_site_label
  _atom_site_type_symbol
  _atom_site_fract_x
  _atom_site_fract_y
  _atom_site_fract_z
  _atom_site_U_iso_or_equiv
  _atom_site_adp_type
  _atom_site_occupancy
  _atom_site_site_symmetry_order
  _atom_site_calc_flag
  _atom_site_refinement_flags_posn
  _atom_site_refinement_flags_adp
  _atom_site_refinement_flags_occupancy
  _atom_site_disorder_assembly
  _atom_site_disorder_group
 Si1 Si 0.51626(9) 0.55855(9) 0.19645(5) 0.0322(3) Uani 1 1 d . . . . .
 Si2 Si 0.72519(9) 0.93443(9) 0.15606(5) 0.0319(3) Uani 1 1 d . . . . .
 Si3 Si 0.93917(9) 0.47439(9) 0.32088(5) 0.0316(3) Uani 1 1 d . . . . .
 N1 N 0.5615(3) 0.6168(3) 0.24249(16) 0.0331(7) Uani 1 1 d . . . . .
 N2 N 0.6831(3) 0.8461(3) 0.21638(16) 0.0337(7) Uani 1 1 d . . . . .
 N3 N 0.8160(3) 0.5715(3) 0.31663(16) 0.0337(7) Uani 1 1 d . . . . .
 N4 N 0.6062(3) 0.7230(3) 0.32754(15) 0.0301(7) Uani 1 1 d . . . . .
 C1 C 0.4940(3) 0.7332(4) 0.3222(2) 0.0367(9) Uani 1 1 d . . . . .
 H1A H 0.461499 0.802102 0.293568 0.044 Uiso 1 1 calc R . . . .
 H1B H 0.452964 0.735785 0.363368 0.044 Uiso 1 1 calc R . . . .
 C2 C 0.4866(3) 0.6384(4) 0.2984(2) 0.0374(9) Uani 1 1 d . . . . .
 H2A H 0.502871 0.572308 0.331595 0.045 Uiso 1 1 calc R . . . .
 H2B H 0.412390 0.654304 0.288401 0.045 Uiso 1 1 calc R . . . .
 C3 C 0.4982(3) 0.4216(3) 0.2381(2) 0.0356(9) Uani 1 1 d . . . . .
 H3 H 0.494042 0.384911 0.204850 0.043 Uiso 1 1 calc R . . . .
 C4 C 0.3975(4) 0.4230(4) 0.2827(2) 0.0440(11) Uani 1 1 d . . . . .
 H4A H 0.396889 0.460005 0.316296 0.053 Uiso 1 1 calc R . . . .
 H4B H 0.333279 0.464832 0.260147 0.053 Uiso 1 1 calc R . . . .
 C5 C 0.3927(5) 0.3082(4) 0.3109(3) 0.0538(13) Uani 1 1 d . . . . .
 H5A H 0.328593 0.312094 0.341003 0.065 Uiso 1 1 calc R . . . .
 H5B H 0.385762 0.273855 0.277759 0.065 Uiso 1 1 calc R . . . .
 C6 C 0.4921(5) 0.2388(5) 0.3434(3) 0.0583(14) Uani 1 1 d . . . . .
 H6A H 0.488245 0.163961 0.359086 0.070 Uiso 1 1 calc R . . . .
 H6B H 0.494877 0.268732 0.379378 0.070 Uiso 1 1 calc R . . . .
 C7 C 0.5938(5) 0.2353(4) 0.2998(3) 0.0563(13) Uani 1 1 d . . . . .
 H7A H 0.657279 0.194630 0.323188 0.068 Uiso 1 1 calc R . . . .
 H7B H 0.595726 0.196441 0.266799 0.068 Uiso 1 1 calc R . . . .
 C8 C 0.5984(4) 0.3492(4) 0.2705(2) 0.0452(11) Uani 1 1 d . . . . .
 H8A H 0.662009 0.344146 0.239936 0.054 Uiso 1 1 calc R . . . .
 H8B H 0.607321 0.383654 0.303100 0.054 Uiso 1 1 calc R . . . .
 C9 C 0.3806(4) 0.6518(4) 0.1707(2) 0.0369(9) Uani 1 1 d . . . . .
 H9 H 0.329002 0.646172 0.208412 0.044 Uiso 1 1 calc R . . . .
 C10 C 0.3362(4) 0.6199(4) 0.1214(2) 0.0456(11) Uani 1 1 d . . . . .
 H10A H 0.383664 0.624633 0.082428 0.055 Uiso 1 1 calc R . . . .
 H10B H 0.336388 0.543453 0.135476 0.055 Uiso 1 1 calc R . . . .
 C11 C 0.2232(4) 0.6923(5) 0.1090(3) 0.0540(13) Uani 1 1 d . . . . .
 H11A H 0.173971 0.681445 0.146639 0.065 Uiso 1 1 calc R . . . .
 H11B H 0.199427 0.671609 0.075229 0.065 Uiso 1 1 calc R . . . .
 C12 C 0.2175(5) 0.8117(5) 0.0906(3) 0.0624(15) Uani 1 1 d . . . . .
 H12A H 0.260806 0.823893 0.050570 0.075 Uiso 1 1 calc R . . . .
 H12B H 0.142359 0.857046 0.084916 0.075 Uiso 1 1 calc R . . . .
 C13 C 0.2581(5) 0.8459(4) 0.1385(3) 0.0584(14) Uani 1 1 d . . . . .
 H13A H 0.210007 0.841470 0.177311 0.070 Uiso 1 1 calc R . . . .
 H13B H 0.257022 0.922521 0.123942 0.070 Uiso 1 1 calc R . . . .
 C14 C 0.3727(4) 0.7739(4) 0.1519(3) 0.0500(12) Uani 1 1 d . . . . .
 H14A H 0.395073 0.795482 0.185767 0.060 Uiso 1 1 calc R . . . .
 H14B H 0.422282 0.785218 0.114471 0.060 Uiso 1 1 calc R . . . .
 C15 C 0.6231(4) 0.5264(4) 0.1302(2) 0.0389(10) Uani 1 1 d . . . . .
 H15 H 0.692004 0.489341 0.149856 0.047 Uiso 1 1 calc R . . . .
 C16 C 0.6113(4) 0.4451(4) 0.0946(2) 0.0476(11) Uani 1 1 d . . . . .
 H16A H 0.606055 0.378517 0.124561 0.057 Uiso 1 1 calc R . . . .
 H16B H 0.543964 0.477937 0.073996 0.057 Uiso 1 1 calc R . . . .
 C17 C 0.7047(5) 0.4141(5) 0.0460(3) 0.0536(13) Uani 1 1 d . . . . .
 H17A H 0.771075 0.373600 0.066844 0.064 Uiso 1 1 calc R . . . .
 H17B H 0.691057 0.365892 0.022993 0.064 Uiso 1 1 calc R . . . .
 C18 C 0.7198(6) 0.5142(5) 0.0010(3) 0.0621(15) Uani 1 1 d . . . . .
 H18A H 0.656251 0.550939 -0.022754 0.075 Uiso 1 1 calc R . . . .
 H18B H 0.783218 0.492416 -0.028659 0.075 Uiso 1 1 calc R . . . .
 C19 C 0.7352(5) 0.5928(6) 0.0358(3) 0.0632(15) Uani 1 1 d . . . . .
 H19A H 0.801731 0.557841 0.057080 0.076 Uiso 1 1 calc R . . . .
 H19B H 0.742871 0.658590 0.005878 0.076 Uiso 1 1 calc R . . . .
 C20 C 0.6401(5) 0.6253(5) 0.0834(2) 0.0524(12) Uani 1 1 d . . . . .
 H20A H 0.574543 0.664723 0.061619 0.063 Uiso 1 1 calc R . . . .
 H20B H 0.652514 0.675321 0.105657 0.063 Uiso 1 1 calc R . . . .
 C21 C 0.6157(4) 0.8299(4) 0.3286(2) 0.0374(9) Uani 1 1 d . . . . .
 H21A H 0.684299 0.818935 0.344881 0.045 Uiso 1 1 calc R . . . .
 H21B H 0.556699 0.866252 0.356947 0.045 Uiso 1 1 calc R . . . .
 C22 C 0.6114(4) 0.9026(4) 0.2645(2) 0.0388(9) Uani 1 1 d . . . . .
 H22A H 0.536802 0.928872 0.252908 0.047 Uiso 1 1 calc R . . . .
 H22B H 0.631949 0.966758 0.265766 0.047 Uiso 1 1 calc R . . . .
 C23 C 0.8021(3) 1.0061(3) 0.1864(2) 0.0366(9) Uani 1 1 d . . . . .
 H23 H 0.746196 1.059298 0.208754 0.044 Uiso 1 1 calc R . . . .
 C24 C 0.8781(4) 0.9324(4) 0.2354(2) 0.0467(11) Uani 1 1 d . . . . .
 H24A H 0.838518 0.891830 0.268202 0.056 Uiso 1 1 calc R . . . .
 H24B H 0.937260 0.878810 0.215820 0.056 Uiso 1 1 calc R . . . .
 C25 C 0.9252(5) 0.9973(5) 0.2648(3) 0.0549(13) Uani 1 1 d . . . . .
 H25A H 0.867108 1.044725 0.288685 0.066 Uiso 1 1 calc R . . . .
 H25B H 0.977170 0.946428 0.294003 0.066 Uiso 1 1 calc R . . . .
 C26 C 0.9811(4) 1.0665(5) 0.2159(3) 0.0565(14) Uani 1 1 d . . . . .
 H26A H 1.044882 1.018582 0.195674 0.068 Uiso 1 1 calc R . . . .
 H26B H 1.005692 1.111632 0.235897 0.068 Uiso 1 1 calc R . . . .
 C27 C 0.9064(5) 1.1401(5) 0.1669(3) 0.0511(12) Uani 1 1 d . . . . .
 H27A H 0.846810 1.193533 0.186352 0.061 Uiso 1 1 calc R . . . .
 H27B H 0.946344 1.180903 0.134438 0.061 Uiso 1 1 calc R . . . .
 C28 C 0.8607(4) 1.0753(4) 0.1371(2) 0.0454(11) Uani 1 1 d . . . . .
 H28A H 0.919570 1.027091 0.114065 0.054 Uiso 1 1 calc R . . . .
 H28B H 0.810014 1.125866 0.107193 0.054 Uiso 1 1 calc R . . . .
 C29 C 0.6088(4) 1.0444(4) 0.1157(2) 0.0380(9) Uani 1 1 d . . . . .
 H29 H 0.640968 1.075465 0.074680 0.046 Uiso 1 1 calc R . . . .
 C30 C 0.5497(4) 1.1410(4) 0.1470(2) 0.0461(11) Uani 1 1 d . . . . .
 H30A H 0.519224 1.114214 0.189006 0.055 Uiso 1 1 calc R . . . .
 H30B H 0.601369 1.176802 0.151724 0.055 Uiso 1 1 calc R . . . .
 C31 C 0.4595(5) 1.2244(5) 0.1102(3) 0.0587(14) Uani 1 1 d . . . . .
 H31A H 0.490351 1.257857 0.070017 0.070 Uiso 1 1 calc R . . . .
 H31B H 0.420338 1.282738 0.133480 0.070 Uiso 1 1 calc R . . . .
 C32 C 0.3819(5) 1.1700(6) 0.0987(4) 0.0696(18) Uani 1 1 d . . . . .
 H32A H 0.346734 1.142025 0.138904 0.084 Uiso 1 1 calc R . . . .
 H32B H 0.325486 1.224603 0.073648 0.084 Uiso 1 1 calc R . . . .
 C33 C 0.4386(5) 1.0774(5) 0.0654(3) 0.0627(16) Uani 1 1 d . . . . .
 H33A H 0.467438 1.106271 0.023363 0.075 Uiso 1 1 calc R . . . .
 H33B H 0.386912 1.041586 0.060778 0.075 Uiso 1 1 calc R . . . .
 C34 C 0.5304(4) 0.9940(4) 0.1011(3) 0.0481(12) Uani 1 1 d . . . . .
 H34A H 0.499962 0.957515 0.140402 0.058 Uiso 1 1 calc R . . . .
 H34B H 0.569955 0.937937 0.076352 0.058 Uiso 1 1 calc R . . . .
 C35 C 0.8049(4) 0.8539(4) 0.0950(2) 0.0374(9) Uani 1 1 d . . . . .
 H35 H 0.759079 0.812418 0.088086 0.045 Uiso 1 1 calc R . . . .
 C36 C 0.8274(4) 0.9225(4) 0.0309(2) 0.0434(10) Uani 1 1 d . . . . .
 H36A H 0.758715 0.973965 0.016298 0.052 Uiso 1 1 calc R . . . .
 H36B H 0.872452 0.965845 0.035228 0.052 Uiso 1 1 calc R . . . .
 C37 C 0.8836(5) 0.8541(4) -0.0176(2) 0.0504(12) Uani 1 1 d . . . . .
 H37A H 0.835280 0.817648 -0.025941 0.060 Uiso 1 1 calc R . . . .
 H37B H 0.900184 0.901999 -0.056689 0.060 Uiso 1 1 calc R . . . .
 C38 C 0.9864(4) 0.7694(5) 0.0040(3) 0.0527(12) Uani 1 1 d . . . . .
 H38A H 1.037983 0.805785 0.008013 0.063 Uiso 1 1 calc R . . . .
 H38B H 1.018831 0.722989 -0.027070 0.063 Uiso 1 1 calc R . . . .
 C39 C 0.9642(4) 0.6989(4) 0.0663(3) 0.0506(12) Uani 1 1 d . . . . .
 H39A H 1.032550 0.645741 0.080346 0.061 Uiso 1 1 calc R . . . .
 H39B H 0.917374 0.657914 0.061390 0.061 Uiso 1 1 calc R . . . .
 C40 C 0.9102(4) 0.7680(4) 0.1150(2) 0.0456(11) Uani 1 1 d . . . . .
 H40A H 0.959462 0.804678 0.122145 0.055 Uiso 1 1 calc R . . . .
 H40B H 0.895526 0.720211 0.154644 0.055 Uiso 1 1 calc R . . . .
 C41 C 0.6476(3) 0.6422(4) 0.3824(2) 0.0376(9) Uani 1 1 d . . . . .
 H41A H 0.620562 0.579607 0.387617 0.045 Uiso 1 1 calc R . . . .
 H41B H 0.620830 0.674786 0.419662 0.045 Uiso 1 1 calc R . . . .
 C42 C 0.7696(3) 0.6022(4) 0.3772(2) 0.0380(9) Uani 1 1 d . . . . .
 H42A H 0.796228 0.660101 0.382623 0.046 Uiso 1 1 calc R . . . .
 H42B H 0.794206 0.538334 0.410831 0.046 Uiso 1 1 calc R . . . .
 C43 C 1.0436(3) 0.5202(3) 0.3465(2) 0.0343(9) Uani 1 1 d . . . . .
 H43 H 1.114946 0.469287 0.334820 0.041 Uiso 1 1 calc R . . . .
 C44 C 1.0406(4) 0.5176(4) 0.4160(2) 0.0426(10) Uani 1 1 d . . . . .
 H44A H 0.971651 0.568072 0.429736 0.051 Uiso 1 1 calc R . . . .
 H44B H 1.044941 0.443408 0.439762 0.051 Uiso 1 1 calc R . . . .
 C45 C 1.1328(5) 0.5498(5) 0.4300(3) 0.0535(13) Uani 1 1 d . . . . .
 H45A H 1.201892 0.496185 0.419372 0.064 Uiso 1 1 calc R . . . .
 H45B H 1.127178 0.549284 0.474848 0.064 Uiso 1 1 calc R . . . .
 C46 C 1.1305(5) 0.6629(5) 0.3929(3) 0.0573(14) Uani 1 1 d . . . . .
 H46A H 1.064663 0.717484 0.406620 0.069 Uiso 1 1 calc R . . . .
 H46B H 1.192976 0.680537 0.400985 0.069 Uiso 1 1 calc R . . . .
 C47 C 1.1330(5) 0.6690(5) 0.3237(3) 0.0552(13) Uani 1 1 d . . . . .
 H47A H 1.202976 0.621515 0.308928 0.066 Uiso 1 1 calc R . . . .
 H47B H 1.125493 0.744546 0.301215 0.066 Uiso 1 1 calc R . . . .
 C48 C 1.0427(4) 0.6335(4) 0.3096(2) 0.0445(11) Uani 1 1 d . . . . .
 H48A H 0.972939 0.686898 0.319475 0.053 Uiso 1 1 calc R . . . .
 H48B H 1.049718 0.633593 0.264780 0.053 Uiso 1 1 calc R . . . .
 C49 C 0.9279(4) 0.3464(4) 0.3787(2) 0.0369(9) Uani 1 1 d . . . . .
 H49 H 0.914720 0.366220 0.420362 0.044 Uiso 1 1 calc R . . . .
 C50 C 1.0288(4) 0.2475(4) 0.3822(3) 0.0473(11) Uani 1 1 d . . . . .
 H50A H 1.046280 0.223473 0.342041 0.057 Uiso 1 1 calc R . . . .
 H50B H 1.089748 0.268285 0.389684 0.057 Uiso 1 1 calc R . . . .
 C51 C 1.0142(4) 0.1538(4) 0.4336(3) 0.0576(14) Uani 1 1 d . . . . .
 H51A H 1.080115 0.090777 0.433485 0.069 Uiso 1 1 calc R . . . .
 H51B H 1.003242 0.175732 0.474118 0.069 Uiso 1 1 calc R . . . .
 C52 C 0.9196(5) 0.1205(4) 0.4260(3) 0.0594(14) Uani 1 1 d . . . . .
 H52A H 0.910511 0.061754 0.461221 0.071 Uiso 1 1 calc R . . . .
 H52B H 0.932998 0.092209 0.387325 0.071 Uiso 1 1 calc R . . . .
 C53 C 0.8179(4) 0.2175(4) 0.4235(3) 0.0516(12) Uani 1 1 d . . . . .
 H53A H 0.757674 0.195655 0.415975 0.062 Uiso 1 1 calc R . . . .
 H53B H 0.800434 0.240203 0.464043 0.062 Uiso 1 1 calc R . . . .
 C54 C 0.8302(4) 0.3130(4) 0.3727(2) 0.0464(11) Uani 1 1 d . . . . .
 H54A H 0.764496 0.375847 0.374690 0.056 Uiso 1 1 calc R . . . .
 H54B H 0.838104 0.293258 0.331837 0.056 Uiso 1 1 calc R . . . .
 C55 C 0.9917(4) 0.4522(4) 0.2394(2) 0.0379(9) Uani 1 1 d . . . . .
 H55 H 0.983111 0.526541 0.213309 0.045 Uiso 1 1 calc R . . . .
 C56 C 1.1128(4) 0.3892(5) 0.2306(2) 0.0499(12) Uani 1 1 d . . . . .
 H56A H 1.154462 0.424121 0.246953 0.060 Uiso 1 1 calc R . . . .
 H56B H 1.126276 0.313741 0.254468 0.060 Uiso 1 1 calc R . . . .
 C57 C 1.1508(4) 0.3871(5) 0.1621(3) 0.0580(14) Uani 1 1 d . . . . .
 H57A H 1.143775 0.462092 0.138868 0.070 Uiso 1 1 calc R . . . .
 H57B H 1.227416 0.343635 0.158369 0.070 Uiso 1 1 calc R . . . .
 C58 C 1.0866(5) 0.3390(5) 0.1344(3) 0.0599(14) Uani 1 1 d . . . . .
 H58A H 1.099208 0.261754 0.154960 0.072 Uiso 1 1 calc R . . . .
 H58B H 1.110592 0.341965 0.089802 0.072 Uiso 1 1 calc R . . . .
 C59 C 0.9669(5) 0.4004(5) 0.1419(2) 0.0518(12) Uani 1 1 d . . . . .
 H59A H 0.953219 0.475979 0.118053 0.062 Uiso 1 1 calc R . . . .
 H59B H 0.926285 0.364983 0.125094 0.062 Uiso 1 1 calc R . . . .
 C60 C 0.9282(4) 0.4020(4) 0.2100(2) 0.0447(11) Uani 1 1 d . . . . .
 H60A H 0.935982 0.326732 0.233024 0.054 Uiso 1 1 calc R . . . .
 H60B H 0.851249 0.444442 0.213498 0.054 Uiso 1 1 calc R . . . .
 Li1 Li 0.6968(7) 0.5553(9) 0.2827(4) 0.053(2) Uani 1 1 d . . . . .
 Li2 Li 0.5998(6) 0.7529(6) 0.2097(5) 0.0470(19) Uani 1 1 d . . . . .
 Li3 Li 0.7840(8) 0.7182(6) 0.2645(4) 0.0478(19) Uani 1 1 d . . . . .
 C67 C 0.2852(6) 0.9585(7) 0.4097(5) 0.101(3) Uani 1 1 d D . . . .
 H67 H 0.297599 0.942639 0.452203 0.121 Uiso 1 1 calc R . . . .
 C68 C 0.3192(6) 1.0370(8) 0.3680(5) 0.106(3) Uani 1 1 d D . . . .
 H68 H 0.353707 1.077193 0.382628 0.127 Uiso 1 1 calc R . . . .
 C69 C 0.3054(6) 1.0602(6) 0.3058(5) 0.101(3) Uani 1 1 d D . . . .
 H69 H 0.330554 1.114903 0.278192 0.121 Uiso 1 1 calc R . . . .
 C70 C 0.2549(6) 1.0033(6) 0.2841(4) 0.093(2) Uani 1 1 d D . . . .
 H70 H 0.245311 1.016872 0.241294 0.111 Uiso 1 1 calc R . . . .
 C71 C 0.2183(6) 0.9256(6) 0.3266(4) 0.093(3) Uani 1 1 d D . . . .
 H71 H 0.182172 0.886393 0.312468 0.111 Uiso 1 1 calc R . . . .
 C72 C 0.2329(7) 0.9037(7) 0.3883(5) 0.097(3) Uani 1 1 d D . . . .
 H72 H 0.206532 0.850215 0.416315 0.117 Uiso 1 1 calc R . . . .
 C61 C 0.7179(6) 0.7709(6) 0.5060(3) 0.078(2) Uani 1 1 d D . . . .
 H61 H 0.716557 0.705541 0.534514 0.094 Uiso 1 1 calc R . . . .
 C62 C 0.6238(7) 0.8525(6) 0.4933(3) 0.086(2) Uani 1 1 d D . . . .
 H62 H 0.557248 0.844271 0.512947 0.103 Uiso 1 1 calc R . . . .
 C63 C 0.6272(6) 0.9461(6) 0.4519(3) 0.083(2) Uani 1 1 d D . . . .
 H63 H 0.562454 1.003110 0.442851 0.099 Uiso 1 1 calc R . . . .
 C64 C 0.7233(6) 0.9584(5) 0.4232(3) 0.076(2) Uani 1 1 d D . . . .
 H64 H 0.724831 1.023361 0.394392 0.092 Uiso 1 1 calc R . . . .
 C65 C 0.8155(6) 0.8776(5) 0.4361(3) 0.0756(18) Uani 1 1 d D . . . .
 H65 H 0.881950 0.886029 0.416337 0.091 Uiso 1 1 calc R . . . .
 C66 C 0.8139(6) 0.7833(5) 0.4777(3) 0.077(2) Uani 1 1 d D . . . .
 H66 H 0.879014 0.726895 0.486755 0.093 Uiso 1 1 calc R . . . .
 C73 C 0.5565(5) 0.5249(6) 0.5374(3) 0.0675(17) Uani 1 1 d D . . . .
 H73 H 0.595913 0.541950 0.563166 0.081 Uiso 1 1 calc R . . . .
 C74 C 0.6011(5) 0.4335(5) 0.5127(3) 0.0698(18) Uani 1 1 d D . . . .
 H74 H 0.671212 0.387745 0.521771 0.084 Uiso 1 1 calc R . . . .
 C75 C 0.5467(5) 0.4066(6) 0.4751(3) 0.0657(16) Uani 1 1 d D . . . .
 H75 H 0.578231 0.343149 0.457897 0.079 Uiso 1 1 calc R . . . .

loop_
  _atom_site_aniso_label
  _atom_site_aniso_U_11
  _atom_site_aniso_U_22
  _atom_site_aniso_U_33
  _atom_site_aniso_U_23
  _atom_site_aniso_U_13
  _atom_site_aniso_U_12
 Si1 0.0340(6) 0.0316(6) 0.0353(6) -0.0046(4) -0.0094(4) -0.0143(4)
 Si2 0.0317(6) 0.0267(5) 0.0371(6) -0.0014(4) -0.0073(4) -0.0104(4)
 Si3 0.0279(5) 0.0306(6) 0.0357(6) -0.0032(4) -0.0092(4) -0.0078(4)
 N1 0.0330(17) 0.0338(18) 0.0377(18) -0.0103(14) -0.0055(14) -0.0137(14)
 N2 0.0352(18) 0.0321(18) 0.0351(18) -0.0047(14) -0.0042(14) -0.0131(14)
 N3 0.0305(17) 0.0340(18) 0.0354(18) -0.0043(14) -0.0070(14) -0.0083(14)
 N4 0.0312(17) 0.0289(17) 0.0324(17) -0.0071(13) -0.0047(13) -0.0104(13)
 C1 0.028(2) 0.038(2) 0.044(2) -0.0122(18) -0.0054(17) -0.0066(17)
 C2 0.034(2) 0.045(2) 0.040(2) -0.0099(19) -0.0046(17) -0.0190(19)
 C3 0.037(2) 0.033(2) 0.039(2) -0.0034(17) -0.0070(17) -0.0138(17)
 C4 0.041(2) 0.042(3) 0.051(3) -0.007(2) -0.002(2) -0.018(2)
 C5 0.058(3) 0.044(3) 0.061(3) 0.002(2) -0.003(2) -0.029(2)
 C6 0.080(4) 0.046(3) 0.046(3) 0.008(2) -0.012(3) -0.026(3)
 C7 0.064(3) 0.039(3) 0.060(3) 0.003(2) -0.018(3) -0.011(2)
 C8 0.045(3) 0.041(3) 0.050(3) -0.002(2) -0.010(2) -0.016(2)
 C9 0.040(2) 0.034(2) 0.040(2) -0.0028(18) -0.0122(18) -0.0155(18)
 C10 0.045(3) 0.050(3) 0.049(3) -0.009(2) -0.018(2) -0.017(2)
 C11 0.047(3) 0.062(3) 0.057(3) -0.011(3) -0.020(2) -0.014(2)
 C12 0.056(3) 0.055(3) 0.070(4) 0.005(3) -0.032(3) -0.008(3)
 C13 0.050(3) 0.039(3) 0.082(4) -0.001(3) -0.024(3) -0.008(2)
 C14 0.045(3) 0.039(3) 0.066(3) 0.000(2) -0.020(2) -0.014(2)
 C15 0.040(2) 0.040(2) 0.041(2) -0.0086(19) -0.0078(18) -0.0168(19)
 C16 0.055(3) 0.053(3) 0.046(3) -0.018(2) 0.003(2) -0.028(2)
 C17 0.056(3) 0.058(3) 0.051(3) -0.022(2) 0.003(2) -0.018(3)
 C18 0.075(4) 0.071(4) 0.044(3) -0.015(3) 0.008(3) -0.031(3)
 C19 0.075(4) 0.075(4) 0.050(3) -0.009(3) 0.011(3) -0.046(3)
 C20 0.065(3) 0.055(3) 0.045(3) -0.008(2) 0.000(2) -0.032(3)
 C21 0.037(2) 0.037(2) 0.039(2) -0.0108(18) -0.0020(18) -0.0119(18)
 C22 0.040(2) 0.032(2) 0.045(2) -0.0079(18) -0.0030(19) -0.0114(18)
 C23 0.034(2) 0.031(2) 0.045(2) -0.0024(18) -0.0090(18) -0.0113(17)
 C24 0.046(3) 0.042(3) 0.054(3) -0.002(2) -0.017(2) -0.015(2)
 C25 0.053(3) 0.060(3) 0.058(3) -0.008(3) -0.022(2) -0.020(3)
 C26 0.045(3) 0.060(3) 0.077(4) -0.019(3) -0.015(3) -0.026(3)
 C27 0.057(3) 0.053(3) 0.054(3) -0.008(2) -0.003(2) -0.034(3)
 C28 0.052(3) 0.042(3) 0.047(3) -0.003(2) -0.007(2) -0.023(2)
 C29 0.039(2) 0.031(2) 0.042(2) -0.0044(18) -0.0134(18) -0.0057(18)
 C30 0.047(3) 0.036(2) 0.055(3) -0.008(2) -0.016(2) -0.009(2)
 C31 0.049(3) 0.045(3) 0.075(4) -0.016(3) -0.020(3) 0.004(2)
 C32 0.042(3) 0.071(4) 0.093(5) -0.028(4) -0.033(3) 0.006(3)
 C33 0.052(3) 0.065(4) 0.074(4) -0.025(3) -0.031(3) -0.003(3)
 C34 0.042(3) 0.046(3) 0.061(3) -0.016(2) -0.019(2) -0.009(2)
 C35 0.039(2) 0.032(2) 0.042(2) -0.0034(18) -0.0061(18) -0.0144(18)
 C36 0.049(3) 0.033(2) 0.042(2) -0.0043(19) -0.002(2) -0.009(2)
 C37 0.059(3) 0.050(3) 0.040(3) -0.013(2) -0.005(2) -0.012(2)
 C38 0.047(3) 0.057(3) 0.052(3) -0.020(2) 0.001(2) -0.011(2)
 C39 0.041(3) 0.043(3) 0.064(3) -0.010(2) -0.006(2) -0.007(2)
 C40 0.047(3) 0.041(2) 0.044(3) -0.001(2) -0.006(2) -0.013(2)
 C41 0.036(2) 0.041(2) 0.036(2) -0.0060(18) -0.0057(17) -0.0116(18)
 C42 0.034(2) 0.041(2) 0.037(2) -0.0063(18) -0.0084(17) -0.0081(18)
 C43 0.030(2) 0.033(2) 0.038(2) -0.0019(17) -0.0087(16) -0.0080(16)
 C44 0.043(2) 0.047(3) 0.042(2) -0.006(2) -0.0119(19) -0.019(2)
 C45 0.053(3) 0.065(3) 0.053(3) -0.004(2) -0.024(2) -0.027(3)
 C46 0.049(3) 0.057(3) 0.081(4) -0.024(3) -0.010(3) -0.027(3)
 C47 0.057(3) 0.052(3) 0.066(3) -0.005(3) -0.006(3) -0.033(3)
 C48 0.051(3) 0.040(2) 0.047(3) 0.000(2) -0.008(2) -0.023(2)
 C49 0.037(2) 0.033(2) 0.042(2) -0.0027(17) -0.0142(18) -0.0111(18)
 C50 0.039(2) 0.036(2) 0.061(3) -0.001(2) -0.008(2) -0.008(2)
 C51 0.051(3) 0.036(3) 0.074(4) 0.010(2) -0.013(3) -0.009(2)
 C52 0.075(4) 0.039(3) 0.067(4) 0.003(2) -0.009(3) -0.029(3)
 C53 0.052(3) 0.048(3) 0.059(3) 0.000(2) -0.009(2) -0.027(2)
 C54 0.040(2) 0.044(3) 0.056(3) 0.001(2) -0.018(2) -0.017(2)
 C55 0.036(2) 0.040(2) 0.039(2) -0.0070(18) -0.0068(17) -0.0109(18)
 C56 0.037(2) 0.065(3) 0.047(3) -0.019(2) -0.001(2) -0.012(2)
 C57 0.043(3) 0.071(4) 0.057(3) -0.020(3) 0.011(2) -0.016(3)
 C58 0.067(4) 0.065(4) 0.053(3) -0.026(3) 0.010(3) -0.025(3)
 C59 0.066(3) 0.051(3) 0.045(3) -0.014(2) -0.010(2) -0.022(3)
 C60 0.041(2) 0.048(3) 0.048(3) -0.016(2) -0.009(2) -0.010(2)
 Li1 0.039(4) 0.092(7) 0.035(4) 0.002(4) -0.010(3) -0.037(4)
 Li2 0.034(4) 0.035(4) 0.078(6) -0.022(4) 0.003(4) -0.015(3)
 Li3 0.067(5) 0.032(4) 0.042(4) -0.004(3) -0.018(4) -0.008(4)
 C67 0.067(5) 0.117(7) 0.132(8) -0.064(6) -0.004(5) -0.019(5)
 C68 0.058(4) 0.116(7) 0.176(10) -0.084(8) 0.009(5) -0.041(5)
 C69 0.064(4) 0.065(4) 0.181(11) -0.041(6) 0.011(5) -0.029(4)
 C70 0.064(4) 0.083(5) 0.134(7) -0.018(5) -0.032(5) -0.018(4)
 C71 0.062(4) 0.066(4) 0.174(9) -0.044(5) -0.026(5) -0.028(3)
 C72 0.081(5) 0.073(5) 0.145(9) -0.031(5) -0.002(5) -0.030(4)
 C61 0.115(6) 0.057(4) 0.054(4) -0.003(3) -0.013(4) -0.021(4)
 C62 0.104(6) 0.107(6) 0.055(4) -0.024(4) 0.005(4) -0.045(5)
 C63 0.091(5) 0.076(5) 0.069(4) -0.026(4) -0.022(4) 0.004(4)
 C64 0.113(6) 0.050(3) 0.073(4) 0.001(3) -0.040(4) -0.029(4)
 C65 0.081(5) 0.075(4) 0.082(5) -0.011(4) -0.013(4) -0.039(4)
 C66 0.099(5) 0.055(4) 0.071(4) -0.014(3) -0.029(4) -0.004(4)
 C73 0.059(3) 0.095(5) 0.050(3) 0.004(3) -0.005(3) -0.038(4)
 C74 0.050(3) 0.079(4) 0.064(4) 0.009(3) -0.013(3) -0.012(3)
 C75 0.065(4) 0.070(4) 0.053(3) -0.003(3) -0.001(3) -0.019(3)

_geom_special_details
;
 All esds (except the esd in the dihedral angle between two l.s. planes)
 are estimated using the full covariance matrix.  The cell esds are taken
 into account individually in the estimation of esds in distances, angles
 and torsion angles; correlations between esds in cell parameters are only
 used when they are defined by crystal symmetry.  An approximate (isotropic)
 treatment of cell esds is used for estimating esds involving l.s. planes.
;
loop_
  _geom_bond_atom_site_label_1
  _geom_bond_atom_site_label_2
  _geom_bond_distance
  _geom_bond_site_symmetry_2
  _geom_bond_publ_flag
 Si1 N1 1.711(3) . ?
 Si1 C3 1.913(4) . ?
 Si1 C9 1.903(4) . ?
 Si1 C15 1.896(5) . ?
 Si2 N2 1.715(4) . ?
 Si2 C23 1.902(4) . ?
 Si2 C29 1.911(4) . ?
 Si2 C35 1.897(5) . ?
 Si3 N3 1.713(4) . ?
 Si3 C43 1.906(4) . ?
 Si3 C49 1.909(5) . ?
 Si3 C55 1.894(5) . ?
 N1 C2 1.485(6) . ?
 N1 Li1 1.975(9) . ?
 N1 Li2 1.986(9) . ?
 N2 C22 1.483(6) . ?
 N2 Li2 1.965(8) . ?
 N2 Li3 1.978(9) . ?
 N3 C42 1.482(6) . ?
 N3 Li1 1.961(8) . ?
 N3 Li3 1.964(9) . ?
 N4 C1 1.475(5) . ?
 N4 C21 1.478(5) . ?
 N4 C41 1.466(5) . ?
 C1 H1A 0.9900 . ?
 C1 H1B 0.9900 . ?
 C1 C2 1.521(6) . ?
 C2 H2A 0.9900 . ?
 C2 H2B 0.9900 . ?
 C3 H3 1.0000 . ?
 C3 C4 1.529(6) . ?
 C3 C8 1.532(6) . ?
 C4 H4A 0.9900 . ?
 C4 H4B 0.9900 . ?
 C4 C5 1.526(7) . ?
 C5 H5A 0.9900 . ?
 C5 H5B 0.9900 . ?
 C5 C6 1.517(8) . ?
 C6 H6A 0.9900 . ?
 C6 H6B 0.9900 . ?
 C6 C7 1.525(9) . ?
 C7 H7A 0.9900 . ?
 C7 H7B 0.9900 . ?
 C7 C8 1.519(7) . ?
 C8 H8A 0.9900 . ?
 C8 H8B 0.9900 . ?
 C9 H9 1.0000 . ?
 C9 C10 1.532(6) . ?
 C9 C14 1.550(6) . ?
 C10 H10A 0.9900 . ?
 C10 H10B 0.9900 . ?
 C10 C11 1.518(7) . ?
 C11 H11A 0.9900 . ?
 C11 H11B 0.9900 . ?
 C11 C12 1.524(8) . ?
 C12 H12A 0.9900 . ?
 C12 H12B 0.9900 . ?
 C12 C13 1.495(8) . ?
 C13 H13A 0.9900 . ?
 C13 H13B 0.9900 . ?
 C13 C14 1.537(7) . ?
 C14 H14A 0.9900 . ?
 C14 H14B 0.9900 . ?
 C15 H15 1.0000 . ?
 C15 C16 1.550(6) . ?
 C15 C20 1.530(7) . ?
 C16 H16A 0.9900 . ?
 C16 H16B 0.9900 . ?
 C16 C17 1.522(7) . ?
 C17 H17A 0.9900 . ?
 C17 H17B 0.9900 . ?
 C17 C18 1.515(8) . ?
 C18 H18A 0.9900 . ?
 C18 H18B 0.9900 . ?
 C18 C19 1.526(9) . ?
 C19 H19A 0.9900 . ?
 C19 H19B 0.9900 . ?
 C19 C20 1.526(8) . ?
 C20 H20A 0.9900 . ?
 C20 H20B 0.9900 . ?
 C21 H21A 0.9900 . ?
 C21 H21B 0.9900 . ?
 C21 C22 1.520(6) . ?
 C22 H22A 0.9900 . ?
 C22 H22B 0.9900 . ?
 C23 H23 1.0000 . ?
 C23 C24 1.536(6) . ?
 C23 C28 1.542(6) . ?
 C24 H24A 0.9900 . ?
 C24 H24B 0.9900 . ?
 C24 C25 1.532(7) . ?
 C25 H25A 0.9900 . ?
 C25 H25B 0.9900 . ?
 C25 C26 1.518(8) . ?
 C26 H26A 0.9900 . ?
 C26 H26B 0.9900 . ?
 C26 C27 1.526(8) . ?
 C27 H27A 0.9900 . ?
 C27 H27B 0.9900 . ?
 C27 C28 1.524(7) . ?
 C28 H28A 0.9900 . ?
 C28 H28B 0.9900 . ?
 C29 H29 1.0000 . ?
 C29 C30 1.529(7) . ?
 C29 C34 1.529(6) . ?
 C30 H30A 0.9900 . ?
 C30 H30B 0.9900 . ?
 C30 C31 1.528(7) . ?
 C31 H31A 0.9900 . ?
 C31 H31B 0.9900 . ?
 C31 C32 1.530(9) . ?
 C32 H32A 0.9900 . ?
 C32 H32B 0.9900 . ?
 C32 C33 1.510(9) . ?
 C33 H33A 0.9900 . ?
 C33 H33B 0.9900 . ?
 C33 C34 1.530(7) . ?
 C34 H34A 0.9900 . ?
 C34 H34B 0.9900 . ?
 C35 H35 1.0000 . ?
 C35 C36 1.545(6) . ?
 C35 C40 1.534(6) . ?
 C36 H36A 0.9900 . ?
 C36 H36B 0.9900 . ?
 C36 C37 1.520(7) . ?
 C37 H37A 0.9900 . ?
 C37 H37B 0.9900 . ?
 C37 C38 1.514(8) . ?
 C38 H38A 0.9900 . ?
 C38 H38B 0.9900 . ?
 C38 C39 1.523(8) . ?
 C39 H39A 0.9900 . ?
 C39 H39B 0.9900 . ?
 C39 C40 1.527(7) . ?
 C40 H40A 0.9900 . ?
 C40 H40B 0.9900 . ?
 C41 H41A 0.9900 . ?
 C41 H41B 0.9900 . ?
 C41 C42 1.523(6) . ?
 C42 H42A 0.9900 . ?
 C42 H42B 0.9900 . ?
 C43 H43 1.0000 . ?
 C43 C44 1.539(6) . ?
 C43 C48 1.532(6) . ?
 C44 H44A 0.9900 . ?
 C44 H44B 0.9900 . ?
 C44 C45 1.527(6) . ?
 C45 H45A 0.9900 . ?
 C45 H45B 0.9900 . ?
 C45 C46 1.527(8) . ?
 C46 H46A 0.9900 . ?
 C46 H46B 0.9900 . ?
 C46 C47 1.522(8) . ?
 C47 H47A 0.9900 . ?
 C47 H47B 0.9900 . ?
 C47 C48 1.532(7) . ?
 C48 H48A 0.9900 . ?
 C48 H48B 0.9900 . ?
 C49 H49 1.0000 . ?
 C49 C50 1.530(6) . ?
 C49 C54 1.543(6) . ?
 C50 H50A 0.9900 . ?
 C50 H50B 0.9900 . ?
 C50 C51 1.520(7) . ?
 C51 H51A 0.9900 . ?
 C51 H51B 0.9900 . ?
 C51 C52 1.515(8) . ?
 C52 H52A 0.9900 . ?
 C52 H52B 0.9900 . ?
 C52 C53 1.522(8) . ?
 C53 H53A 0.9900 . ?
 C53 H53B 0.9900 . ?
 C53 C54 1.522(7) . ?
 C54 H54A 0.9900 . ?
 C54 H54B 0.9900 . ?
 C55 H55 1.0000 . ?
 C55 C56 1.550(6) . ?
 C55 C60 1.539(6) . ?
 C56 H56A 0.9900 . ?
 C56 H56B 0.9900 . ?
 C56 C57 1.532(7) . ?
 C57 H57A 0.9900 . ?
 C57 H57B 0.9900 . ?
 C57 C58 1.502(8) . ?
 C58 H58A 0.9900 . ?
 C58 H58B 0.9900 . ?
 C58 C59 1.528(8) . ?
 C59 H59A 0.9900 . ?
 C59 H59B 0.9900 . ?
 C59 C60 1.525(7) . ?
 C60 H60A 0.9900 . ?
 C60 H60B 0.9900 . ?
 C67 H67 0.9500 . ?
 C67 C68 1.370(8) . ?
 C67 C72 1.366(8) . ?
 C68 H68 0.9500 . ?
 C68 C69 1.377(8) . ?
 C69 H69 0.9500 . ?
 C69 C70 1.375(8) . ?
 C70 H70 0.9500 . ?
 C70 C71 1.386(8) . ?
 C71 H71 0.9500 . ?
 C71 C72 1.370(8) . ?
 C72 H72 0.9500 . ?
 C61 H61 0.9500 . ?
 C61 C62 1.371(8) . ?
 C61 C66 1.374(8) . ?
 C62 H62 0.9500 . ?
 C62 C63 1.372(8) . ?
 C63 H63 0.9500 . ?
 C63 C64 1.376(8) . ?
 C64 H64 0.9500 . ?
 C64 C65 1.351(7) . ?
 C65 H65 0.9500 . ?
 C65 C66 1.374(7) . ?
 C66 H66 0.9500 . ?
 C73 H73 0.9500 . ?
 C73 C74 1.368(7) . ?
 C73 C75 1.398(9) 2_666 ?
 C74 H74 0.9500 . ?
 C74 C75 1.370(7) . ?
 C75 H75 0.9500 . ?

loop_
  _geom_angle_atom_site_label_1
  _geom_angle_atom_site_label_2
  _geom_angle_atom_site_label_3
  _geom_angle
  _geom_angle_site_symmetry_1
  _geom_angle_site_symmetry_3
  _geom_angle_publ_flag
 N1 Si1 C3 112.80(19) . . ?
 N1 Si1 C9 109.62(19) . . ?
 N1 Si1 C15 108.00(18) . . ?
 C9 Si1 C3 107.30(19) . . ?
 C15 Si1 C3 105.0(2) . . ?
 C15 Si1 C9 114.1(2) . . ?
 N2 Si2 C23 109.51(19) . . ?
 N2 Si2 C29 112.6(2) . . ?
 N2 Si2 C35 107.59(18) . . ?
 C23 Si2 C29 107.25(19) . . ?
 C35 Si2 C23 114.4(2) . . ?
 C35 Si2 C29 105.5(2) . . ?
 N3 Si3 C43 113.13(18) . . ?
 N3 Si3 C49 109.91(19) . . ?
 N3 Si3 C55 107.43(19) . . ?
 C43 Si3 C49 107.70(18) . . ?
 C55 Si3 C43 104.5(2) . . ?
 C55 Si3 C49 114.2(2) . . ?
 Si1 N1 Li1 126.9(4) . . ?
 Si1 N1 Li2 121.9(3) . . ?
 C2 N1 Si1 112.4(3) . . ?
 C2 N1 Li1 98.3(4) . . ?
 C2 N1 Li2 104.5(4) . . ?
 Li1 N1 Li2 88.1(4) . . ?
 Si2 N2 Li2 125.6(4) . . ?
 Si2 N2 Li3 122.6(3) . . ?
 C22 N2 Si2 112.2(3) . . ?
 C22 N2 Li2 98.7(4) . . ?
 C22 N2 Li3 103.9(4) . . ?
 Li2 N2 Li3 89.2(4) . . ?
 Si3 N3 Li1 122.7(4) . . ?
 Si3 N3 Li3 126.2(3) . . ?
 C42 N3 Si3 112.6(3) . . ?
 C42 N3 Li1 104.5(4) . . ?
 C42 N3 Li3 98.5(4) . . ?
 Li1 N3 Li3 87.3(4) . . ?
 C1 N4 C21 110.3(3) . . ?
 C41 N4 C1 111.4(3) . . ?
 C41 N4 C21 111.0(3) . . ?
 N4 C1 H1A 109.3 . . ?
 N4 C1 H1B 109.3 . . ?
 N4 C1 C2 111.4(3) . . ?
 H1A C1 H1B 108.0 . . ?
 C2 C1 H1A 109.3 . . ?
 C2 C1 H1B 109.3 . . ?
 N1 C2 C1 112.6(3) . . ?
 N1 C2 H2A 109.1 . . ?
 N1 C2 H2B 109.1 . . ?
 C1 C2 H2A 109.1 . . ?
 C1 C2 H2B 109.1 . . ?
 H2A C2 H2B 107.8 . . ?
 Si1 C3 H3 106.0 . . ?
 C4 C3 Si1 117.6(3) . . ?
 C4 C3 H3 106.0 . . ?
 C4 C3 C8 110.3(4) . . ?
 C8 C3 Si1 110.2(3) . . ?
 C8 C3 H3 106.0 . . ?
 C3 C4 H4A 109.3 . . ?
 C3 C4 H4B 109.3 . . ?
 H4A C4 H4B 108.0 . . ?
 C5 C4 C3 111.6(4) . . ?
 C5 C4 H4A 109.3 . . ?
 C5 C4 H4B 109.3 . . ?
 C4 C5 H5A 109.3 . . ?
 C4 C5 H5B 109.3 . . ?
 H5A C5 H5B 108.0 . . ?
 C6 C5 C4 111.5(4) . . ?
 C6 C5 H5A 109.3 . . ?
 C6 C5 H5B 109.3 . . ?
 C5 C6 H6A 109.3 . . ?
 C5 C6 H6B 109.3 . . ?
 C5 C6 C7 111.4(4) . . ?
 H6A C6 H6B 108.0 . . ?
 C7 C6 H6A 109.3 . . ?
 C7 C6 H6B 109.3 . . ?
 C6 C7 H7A 109.4 . . ?
 C6 C7 H7B 109.4 . . ?
 H7A C7 H7B 108.0 . . ?
 C8 C7 C6 111.1(5) . . ?
 C8 C7 H7A 109.4 . . ?
 C8 C7 H7B 109.4 . . ?
 C3 C8 H8A 109.0 . . ?
 C3 C8 H8B 109.0 . . ?
 C7 C8 C3 113.1(4) . . ?
 C7 C8 H8A 109.0 . . ?
 C7 C8 H8B 109.0 . . ?
 H8A C8 H8B 107.8 . . ?
 Si1 C9 H9 105.1 . . ?
 C10 C9 Si1 116.3(3) . . ?
 C10 C9 H9 105.1 . . ?
 C10 C9 C14 109.9(4) . . ?
 C14 C9 Si1 114.1(3) . . ?
 C14 C9 H9 105.1 . . ?
 C9 C10 H10A 109.2 . . ?
 C9 C10 H10B 109.2 . . ?
 H10A C10 H10B 107.9 . . ?
 C11 C10 C9 112.2(4) . . ?
 C11 C10 H10A 109.2 . . ?
 C11 C10 H10B 109.2 . . ?
 C10 C11 H11A 109.4 . . ?
 C10 C11 H11B 109.4 . . ?
 C10 C11 C12 111.2(4) . . ?
 H11A C11 H11B 108.0 . . ?
 C12 C11 H11A 109.4 . . ?
 C12 C11 H11B 109.4 . . ?
 C11 C12 H12A 109.3 . . ?
 C11 C12 H12B 109.3 . . ?
 H12A C12 H12B 107.9 . . ?
 C13 C12 C11 111.7(5) . . ?
 C13 C12 H12A 109.3 . . ?
 C13 C12 H12B 109.3 . . ?
 C12 C13 H13A 109.3 . . ?
 C12 C13 H13B 109.3 . . ?
 C12 C13 C14 111.5(5) . . ?
 H13A C13 H13B 108.0 . . ?
 C14 C13 H13A 109.3 . . ?
 C14 C13 H13B 109.3 . . ?
 C9 C14 H14A 109.3 . . ?
 C9 C14 H14B 109.3 . . ?
 C13 C14 C9 111.5(4) . . ?
 C13 C14 H14A 109.3 . . ?
 C13 C14 H14B 109.3 . . ?
 H14A C14 H14B 108.0 . . ?
 Si1 C15 H15 105.6 . . ?
 C16 C15 Si1 115.0(3) . . ?
 C16 C15 H15 105.6 . . ?
 C20 C15 Si1 115.3(3) . . ?
 C20 C15 H15 105.6 . . ?
 C20 C15 C16 108.9(4) . . ?
 C15 C16 H16A 109.0 . . ?
 C15 C16 H16B 109.0 . . ?
 H16A C16 H16B 107.8 . . ?
 C17 C16 C15 112.8(4) . . ?
 C17 C16 H16A 109.0 . . ?
 C17 C16 H16B 109.0 . . ?
 C16 C17 H17A 109.4 . . ?
 C16 C17 H17B 109.4 . . ?
 H17A C17 H17B 108.0 . . ?
 C18 C17 C16 111.0(5) . . ?
 C18 C17 H17A 109.4 . . ?
 C18 C17 H17B 109.4 . . ?
 C17 C18 H18A 109.5 . . ?
 C17 C18 H18B 109.6 . . ?
 C17 C18 C19 110.5(5) . . ?
 H18A C18 H18B 108.1 . . ?
 C19 C18 H18A 109.6 . . ?
 C19 C18 H18B 109.6 . . ?
 C18 C19 H19A 109.5 . . ?
 C18 C19 H19B 109.5 . . ?
 H19A C19 H19B 108.1 . . ?
 C20 C19 C18 110.8(5) . . ?
 C20 C19 H19A 109.5 . . ?
 C20 C19 H19B 109.5 . . ?
 C15 C20 H20A 109.3 . . ?
 C15 C20 H20B 109.3 . . ?
 C19 C20 C15 111.8(5) . . ?
 C19 C20 H20A 109.3 . . ?
 C19 C20 H20B 109.3 . . ?
 H20A C20 H20B 107.9 . . ?
 N4 C21 H21A 109.3 . . ?
 N4 C21 H21B 109.3 . . ?
 N4 C21 C22 111.8(4) . . ?
 H21A C21 H21B 107.9 . . ?
 C22 C21 H21A 109.3 . . ?
 C22 C21 H21B 109.3 . . ?
 N2 C22 C21 112.8(4) . . ?
 N2 C22 H22A 109.0 . . ?
 N2 C22 H22B 109.0 . . ?
 C21 C22 H22A 109.0 . . ?
 C21 C22 H22B 109.0 . . ?
 H22A C22 H22B 107.8 . . ?
 Si2 C23 H23 105.0 . . ?
 C24 C23 Si2 114.5(3) . . ?
 C24 C23 H23 105.0 . . ?
 C24 C23 C28 109.8(4) . . ?
 C28 C23 Si2 116.3(3) . . ?
 C28 C23 H23 105.0 . . ?
 C23 C24 H24A 109.2 . . ?
 C23 C24 H24B 109.2 . . ?
 H24A C24 H24B 107.9 . . ?
 C25 C24 C23 112.1(4) . . ?
 C25 C24 H24A 109.2 . . ?
 C25 C24 H24B 109.2 . . ?
 C24 C25 H25A 109.4 . . ?
 C24 C25 H25B 109.4 . . ?
 H25A C25 H25B 108.0 . . ?
 C26 C25 C24 111.2(5) . . ?
 C26 C25 H25A 109.4 . . ?
 C26 C25 H25B 109.4 . . ?
 C25 C26 H26A 109.4 . . ?
 C25 C26 H26B 109.4 . . ?
 C25 C26 C27 111.3(4) . . ?
 H26A C26 H26B 108.0 . . ?
 C27 C26 H26A 109.4 . . ?
 C27 C26 H26B 109.4 . . ?
 C26 C27 H27A 109.3 . . ?
 C26 C27 H27B 109.3 . . ?
 H27A C27 H27B 107.9 . . ?
 C28 C27 C26 111.7(4) . . ?
 C28 C27 H27A 109.3 . . ?
 C28 C27 H27B 109.3 . . ?
 C23 C28 H28A 109.4 . . ?
 C23 C28 H28B 109.4 . . ?
 C27 C28 C23 111.2(4) . . ?
 C27 C28 H28A 109.4 . . ?
 C27 C28 H28B 109.4 . . ?
 H28A C28 H28B 108.0 . . ?
 Si2 C29 H29 105.8 . . ?
 C30 C29 Si2 117.0(3) . . ?
 C30 C29 H29 105.8 . . ?
 C30 C29 C34 111.0(4) . . ?
 C34 C29 Si2 110.6(3) . . ?
 C34 C29 H29 105.8 . . ?
 C29 C30 H30A 109.1 . . ?
 C29 C30 H30B 109.1 . . ?
 H30A C30 H30B 107.9 . . ?
 C31 C30 C29 112.3(4) . . ?
 C31 C30 H30A 109.1 . . ?
 C31 C30 H30B 109.1 . . ?
 C30 C31 H31A 109.6 . . ?
 C30 C31 H31B 109.6 . . ?
 C30 C31 C32 110.4(5) . . ?
 H31A C31 H31B 108.1 . . ?
 C32 C31 H31A 109.6 . . ?
 C32 C31 H31B 109.6 . . ?
 C31 C32 H32A 109.3 . . ?
 C31 C32 H32B 109.3 . . ?
 H32A C32 H32B 107.9 . . ?
 C33 C32 C31 111.7(5) . . ?
 C33 C32 H32A 109.3 . . ?
 C33 C32 H32B 109.3 . . ?
 C32 C33 H33A 109.5 . . ?
 C32 C33 H33B 109.5 . . ?
 C32 C33 C34 110.8(5) . . ?
 H33A C33 H33B 108.1 . . ?
 C34 C33 H33A 109.5 . . ?
 C34 C33 H33B 109.5 . . ?
 C29 C34 C33 113.1(4) . . ?
 C29 C34 H34A 109.0 . . ?
 C29 C34 H34B 109.0 . . ?
 C33 C34 H34A 109.0 . . ?
 C33 C34 H34B 109.0 . . ?
 H34A C34 H34B 107.8 . . ?
 Si2 C35 H35 105.7 . . ?
 C36 C35 Si2 115.4(3) . . ?
 C36 C35 H35 105.7 . . ?
 C40 C35 Si2 114.7(3) . . ?
 C40 C35 H35 105.7 . . ?
 C40 C35 C36 108.8(4) . . ?
 C35 C36 H36A 109.0 . . ?
 C35 C36 H36B 109.0 . . ?
 H36A C36 H36B 107.8 . . ?
 C37 C36 C35 113.1(4) . . ?
 C37 C36 H36A 109.0 . . ?
 C37 C36 H36B 109.0 . . ?
 C36 C37 H37A 109.4 . . ?
 C36 C37 H37B 109.4 . . ?
 H37A C37 H37B 108.0 . . ?
 C38 C37 C36 111.2(4) . . ?
 C38 C37 H37A 109.4 . . ?
 C38 C37 H37B 109.4 . . ?
 C37 C38 H38A 109.5 . . ?
 C37 C38 H38B 109.5 . . ?
 C37 C38 C39 110.5(4) . . ?
 H38A C38 H38B 108.1 . . ?
 C39 C38 H38A 109.5 . . ?
 C39 C38 H38B 109.5 . . ?
 C38 C39 H39A 109.4 . . ?
 C38 C39 H39B 109.4 . . ?
 C38 C39 C40 111.2(4) . . ?
 H39A C39 H39B 108.0 . . ?
 C40 C39 H39A 109.4 . . ?
 C40 C39 H39B 109.4 . . ?
 C35 C40 H40A 109.3 . . ?
 C35 C40 H40B 109.3 . . ?
 C39 C40 C35 111.7(4) . . ?
 C39 C40 H40A 109.3 . . ?
 C39 C40 H40B 109.3 . . ?
 H40A C40 H40B 107.9 . . ?
 N4 C41 H41A 109.3 . . ?
 N4 C41 H41B 109.3 . . ?
 N4 C41 C42 111.7(4) . . ?
 H41A C41 H41B 107.9 . . ?
 C42 C41 H41A 109.3 . . ?
 C42 C41 H41B 109.3 . . ?
 N3 C42 C41 112.3(3) . . ?
 N3 C42 H42A 109.1 . . ?
 N3 C42 H42B 109.1 . . ?
 C41 C42 H42A 109.1 . . ?
 C41 C42 H42B 109.1 . . ?
 H42A C42 H42B 107.9 . . ?
 Si3 C43 H43 106.2 . . ?
 C44 C43 Si3 117.7(3) . . ?
 C44 C43 H43 106.2 . . ?
 C48 C43 Si3 110.8(3) . . ?
 C48 C43 H43 106.2 . . ?
 C48 C43 C44 109.2(4) . . ?
 C43 C44 H44A 109.3 . . ?
 C43 C44 H44B 109.3 . . ?
 H44A C44 H44B 107.9 . . ?
 C45 C44 C43 111.7(4) . . ?
 C45 C44 H44A 109.3 . . ?
 C45 C44 H44B 109.3 . . ?
 C44 C45 H45A 109.5 . . ?
 C44 C45 H45B 109.5 . . ?
 C44 C45 C46 110.8(4) . . ?
 H45A C45 H45B 108.1 . . ?
 C46 C45 H45A 109.5 . . ?
 C46 C45 H45B 109.5 . . ?
 C45 C46 H46A 109.4 . . ?
 C45 C46 H46B 109.4 . . ?
 H46A C46 H46B 108.0 . . ?
 C47 C46 C45 111.2(4) . . ?
 C47 C46 H46A 109.4 . . ?
 C47 C46 H46B 109.4 . . ?
 C46 C47 H47A 109.4 . . ?
 C46 C47 H47B 109.4 . . ?
 C46 C47 C48 111.2(4) . . ?
 H47A C47 H47B 108.0 . . ?
 C48 C47 H47A 109.4 . . ?
 C48 C47 H47B 109.4 . . ?
 C43 C48 C47 112.8(4) . . ?
 C43 C48 H48A 109.0 . . ?
 C43 C48 H48B 109.0 . . ?
 C47 C48 H48A 109.0 . . ?
 C47 C48 H48B 109.0 . . ?
 H48A C48 H48B 107.8 . . ?
 Si3 C49 H49 105.2 . . ?
 C50 C49 Si3 116.1(3) . . ?
 C50 C49 H49 105.2 . . ?
 C50 C49 C54 109.9(4) . . ?
 C54 C49 Si3 113.9(3) . . ?
 C54 C49 H49 105.2 . . ?
 C49 C50 H50A 109.3 . . ?
 C49 C50 H50B 109.3 . . ?
 H50A C50 H50B 107.9 . . ?
 C51 C50 C49 111.7(4) . . ?
 C51 C50 H50A 109.3 . . ?
 C51 C50 H50B 109.3 . . ?
 C50 C51 H51A 109.2 . . ?
 C50 C51 H51B 109.2 . . ?
 H51A C51 H51B 107.9 . . ?
 C52 C51 C50 111.9(5) . . ?
 C52 C51 H51A 109.2 . . ?
 C52 C51 H51B 109.2 . . ?
 C51 C52 H52A 109.6 . . ?
 C51 C52 H52B 109.6 . . ?
 C51 C52 C53 110.1(4) . . ?
 H52A C52 H52B 108.1 . . ?
 C53 C52 H52A 109.6 . . ?
 C53 C52 H52B 109.6 . . ?
 C52 C53 H53A 109.3 . . ?
 C52 C53 H53B 109.3 . . ?
 H53A C53 H53B 107.9 . . ?
 C54 C53 C52 111.8(4) . . ?
 C54 C53 H53A 109.3 . . ?
 C54 C53 H53B 109.3 . . ?
 C49 C54 H54A 109.1 . . ?
 C49 C54 H54B 109.1 . . ?
 C53 C54 C49 112.3(4) . . ?
 C53 C54 H54A 109.1 . . ?
 C53 C54 H54B 109.1 . . ?
 H54A C54 H54B 107.9 . . ?
 Si3 C55 H55 105.4 . . ?
 C56 C55 Si3 115.3(3) . . ?
 C56 C55 H55 105.4 . . ?
 C60 C55 Si3 115.3(3) . . ?
 C60 C55 H55 105.4 . . ?
 C60 C55 C56 108.9(4) . . ?
 C55 C56 H56A 109.3 . . ?
 C55 C56 H56B 109.3 . . ?
 H56A C56 H56B 108.0 . . ?
 C57 C56 C55 111.5(4) . . ?
 C57 C56 H56A 109.3 . . ?
 C57 C56 H56B 109.3 . . ?
 C56 C57 H57A 109.4 . . ?
 C56 C57 H57B 109.4 . . ?
 H57A C57 H57B 108.0 . . ?
 C58 C57 C56 111.3(5) . . ?
 C58 C57 H57A 109.4 . . ?
 C58 C57 H57B 109.4 . . ?
 C57 C58 H58A 109.4 . . ?
 C57 C58 H58B 109.4 . . ?
 C57 C58 C59 111.2(5) . . ?
 H58A C58 H58B 108.0 . . ?
 C59 C58 H58A 109.4 . . ?
 C59 C58 H58B 109.4 . . ?
 C58 C59 H59A 109.5 . . ?
 C58 C59 H59B 109.5 . . ?
 H59A C59 H59B 108.1 . . ?
 C60 C59 C58 110.8(4) . . ?
 C60 C59 H59A 109.5 . . ?
 C60 C59 H59B 109.5 . . ?
 C55 C60 H60A 109.3 . . ?
 C55 C60 H60B 109.3 . . ?
 C59 C60 C55 111.8(4) . . ?
 C59 C60 H60A 109.3 . . ?
 C59 C60 H60B 109.3 . . ?
 H60A C60 H60B 107.9 . . ?
 N3 Li1 N1 151.6(6) . . ?
 N2 Li2 N1 148.4(6) . . ?
 N3 Li3 N2 150.2(6) . . ?
 C68 C67 H67 121.0 . . ?
 C72 C67 H67 121.0 . . ?
 C72 C67 C68 117.9(9) . . ?
 C67 C68 H68 118.6 . . ?
 C67 C68 C69 122.7(8) . . ?
 C69 C68 H68 118.6 . . ?
 C68 C69 H69 120.4 . . ?
 C70 C69 C68 119.3(8) . . ?
 C70 C69 H69 120.4 . . ?
 C69 C70 H70 121.0 . . ?
 C69 C70 C71 117.9(8) . . ?
 C71 C70 H70 121.0 . . ?
 C70 C71 H71 119.0 . . ?
 C72 C71 C70 121.9(7) . . ?
 C72 C71 H71 119.0 . . ?
 C67 C72 C71 120.2(8) . . ?
 C67 C72 H72 119.9 . . ?
 C71 C72 H72 119.9 . . ?
 C62 C61 H61 119.9 . . ?
 C62 C61 C66 120.2(7) . . ?
 C66 C61 H61 119.9 . . ?
 C61 C62 H62 120.5 . . ?
 C61 C62 C63 119.1(7) . . ?
 C63 C62 H62 120.5 . . ?
 C62 C63 H63 119.6 . . ?
 C62 C63 C64 120.7(7) . . ?
 C64 C63 H63 119.6 . . ?
 C63 C64 H64 120.1 . . ?
 C65 C64 C63 119.8(6) . . ?
 C65 C64 H64 120.1 . . ?
 C64 C65 H65 119.8 . . ?
 C64 C65 C66 120.4(7) . . ?
 C66 C65 H65 119.8 . . ?
 C61 C66 C65 119.8(7) . . ?
 C61 C66 H66 120.1 . . ?
 C65 C66 H66 120.1 . . ?
 C74 C73 H73 119.7 . . ?
 C74 C73 C75 120.6(6) . 2_666 ?
 C75 C73 H73 119.7 2_666 . ?
 C73 C74 H74 119.4 . . ?
 C73 C74 C75 121.3(6) . . ?
 C75 C74 H74 119.4 . . ?
 C73 C75 H75 120.9 2_666 . ?
 C74 C75 C73 118.1(6) . 2_666 ?
 C74 C75 H75 120.9 . . ?

loop_
  _geom_torsion_atom_site_label_1
  _geom_torsion_atom_site_label_2
  _geom_torsion_atom_site_label_3
  _geom_torsion_atom_site_label_4
  _geom_torsion
  _geom_torsion_site_symmetry_1
  _geom_torsion_site_symmetry_2
  _geom_torsion_site_symmetry_3
  _geom_torsion_site_symmetry_4
  _geom_torsion_publ_flag
 Si1 N1 C2 C1 -152.5(3) . . . . ?
 Si1 C3 C4 C5 178.4(3) . . . . ?
 Si1 C3 C8 C7 -174.8(4) . . . . ?
 Si1 C9 C10 C11 174.1(4) . . . . ?
 Si1 C9 C14 C13 -173.7(4) . . . . ?
 Si1 C15 C16 C17 -174.6(4) . . . . ?
 Si1 C15 C20 C19 173.8(4) . . . . ?
 Si2 N2 C22 C21 -152.4(3) . . . . ?
 Si2 C23 C24 C25 -171.7(4) . . . . ?
 Si2 C23 C28 C27 172.4(4) . . . . ?
 Si2 C29 C30 C31 179.1(4) . . . . ?
 Si2 C29 C34 C33 -176.7(4) . . . . ?
 Si2 C35 C36 C37 -175.4(3) . . . . ?
 Si2 C35 C40 C39 174.3(3) . . . . ?
 Si3 N3 C42 C41 -152.5(3) . . . . ?
 Si3 C43 C44 C45 176.5(3) . . . . ?
 Si3 C43 C48 C47 -174.0(4) . . . . ?
 Si3 C49 C50 C51 174.7(4) . . . . ?
 Si3 C49 C54 C53 -174.4(4) . . . . ?
 Si3 C55 C56 C57 -173.2(4) . . . . ?
 Si3 C55 C60 C59 172.7(3) . . . . ?
 N1 Si1 C15 C16 163.5(3) . . . . ?
 N1 Si1 C15 C20 -68.5(4) . . . . ?
 N2 Si2 C35 C36 166.3(3) . . . . ?
 N2 Si2 C35 C40 -66.0(4) . . . . ?
 N3 Si3 C55 C56 165.5(4) . . . . ?
 N3 Si3 C55 C60 -66.2(4) . . . . ?
 N4 C1 C2 N1 -48.8(5) . . . . ?
 N4 C21 C22 N2 -47.8(5) . . . . ?
 N4 C41 C42 N3 -48.1(5) . . . . ?
 C1 N4 C21 C22 -76.2(4) . . . . ?
 C1 N4 C41 C42 160.3(4) . . . . ?
 C3 Si1 N1 C2 -60.4(3) . . . . ?
 C3 Si1 N1 Li1 59.8(4) . . . . ?
 C3 Si1 N1 Li2 174.6(3) . . . . ?
 C3 Si1 C15 C16 42.9(4) . . . . ?
 C3 Si1 C15 C20 170.9(3) . . . . ?
 C3 C4 C5 C6 56.2(6) . . . . ?
 C4 C3 C8 C7 53.7(6) . . . . ?
 C4 C5 C6 C7 -55.9(7) . . . . ?
 C5 C6 C7 C8 54.4(6) . . . . ?
 C6 C7 C8 C3 -53.9(6) . . . . ?
 C8 C3 C4 C5 -54.2(5) . . . . ?
 C9 Si1 N1 C2 59.1(3) . . . . ?
 C9 Si1 N1 Li1 179.3(4) . . . . ?
 C9 Si1 N1 Li2 -65.9(4) . . . . ?
 C9 Si1 C15 C16 -74.4(4) . . . . ?
 C9 Si1 C15 C20 53.6(4) . . . . ?
 C9 C10 C11 C12 55.7(6) . . . . ?
 C10 C9 C14 C13 53.7(6) . . . . ?
 C10 C11 C12 C13 -56.1(7) . . . . ?
 C11 C12 C13 C14 55.8(7) . . . . ?
 C12 C13 C14 C9 -55.1(7) . . . . ?
 C14 C9 C10 C11 -54.5(6) . . . . ?
 C15 Si1 N1 C2 -176.1(3) . . . . ?
 C15 Si1 N1 Li1 -55.8(4) . . . . ?
 C15 Si1 N1 Li2 58.9(4) . . . . ?
 C15 C16 C17 C18 -55.6(6) . . . . ?
 C16 C15 C20 C19 -55.2(6) . . . . ?
 C16 C17 C18 C19 56.2(7) . . . . ?
 C17 C18 C19 C20 -57.5(7) . . . . ?
 C18 C19 C20 C15 58.1(7) . . . . ?
 C20 C15 C16 C17 54.3(6) . . . . ?
 C21 N4 C1 C2 159.9(4) . . . . ?
 C21 N4 C41 C42 -76.5(4) . . . . ?
 C23 Si2 N2 C22 60.3(3) . . . . ?
 C23 Si2 N2 Li2 179.7(4) . . . . ?
 C23 Si2 N2 Li3 -64.3(4) . . . . ?
 C23 Si2 C35 C36 -71.7(4) . . . . ?
 C23 Si2 C35 C40 55.9(4) . . . . ?
 C23 C24 C25 C26 -55.4(6) . . . . ?
 C24 C23 C28 C27 -55.5(6) . . . . ?
 C24 C25 C26 C27 54.7(6) . . . . ?
 C25 C26 C27 C28 -55.7(6) . . . . ?
 C26 C27 C28 C23 56.3(6) . . . . ?
 C28 C23 C24 C25 55.3(6) . . . . ?
 C29 Si2 N2 C22 -59.0(3) . . . . ?
 C29 Si2 N2 Li2 60.5(4) . . . . ?
 C29 Si2 N2 Li3 176.4(4) . . . . ?
 C29 Si2 C35 C36 45.9(4) . . . . ?
 C29 Si2 C35 C40 173.6(3) . . . . ?
 C29 C30 C31 C32 55.4(7) . . . . ?
 C30 C29 C34 C33 51.8(6) . . . . ?
 C30 C31 C32 C33 -57.1(7) . . . . ?
 C31 C32 C33 C34 56.0(8) . . . . ?
 C32 C33 C34 C29 -53.7(7) . . . . ?
 C34 C29 C30 C31 -52.7(6) . . . . ?
 C35 Si2 N2 C22 -174.8(3) . . . . ?
 C35 Si2 N2 Li2 -55.3(4) . . . . ?
 C35 Si2 N2 Li3 60.6(4) . . . . ?
 C35 C36 C37 C38 -55.3(6) . . . . ?
 C36 C35 C40 C39 -54.8(5) . . . . ?
 C36 C37 C38 C39 55.5(6) . . . . ?
 C37 C38 C39 C40 -57.1(6) . . . . ?
 C38 C39 C40 C35 57.8(6) . . . . ?
 C40 C35 C36 C37 54.0(5) . . . . ?
 C41 N4 C1 C2 -76.5(4) . . . . ?
 C41 N4 C21 C22 159.9(4) . . . . ?
 C43 Si3 N3 C42 -61.0(3) . . . . ?
 C43 Si3 N3 Li1 172.8(3) . . . . ?
 C43 Si3 N3 Li3 59.1(4) . . . . ?
 C43 Si3 C55 C56 45.1(4) . . . . ?
 C43 Si3 C55 C60 173.4(3) . . . . ?
 C43 C44 C45 C46 57.5(6) . . . . ?
 C44 C43 C48 C47 54.8(5) . . . . ?
 C44 C45 C46 C47 -56.1(6) . . . . ?
 C45 C46 C47 C48 54.5(6) . . . . ?
 C46 C47 C48 C43 -54.9(6) . . . . ?
 C48 C43 C44 C45 -56.1(5) . . . . ?
 C49 Si3 N3 C42 59.4(3) . . . . ?
 C49 Si3 N3 Li1 -66.8(4) . . . . ?
 C49 Si3 N3 Li3 179.6(4) . . . . ?
 C49 Si3 C55 C56 -72.3(4) . . . . ?
 C49 Si3 C55 C60 56.0(4) . . . . ?
 C49 C50 C51 C52 57.1(7) . . . . ?
 C50 C49 C54 C53 53.3(6) . . . . ?
 C50 C51 C52 C53 -56.7(7) . . . . ?
 C51 C52 C53 C54 55.5(7) . . . . ?
 C52 C53 C54 C49 -54.8(6) . . . . ?
 C54 C49 C50 C51 -54.1(6) . . . . ?
 C55 Si3 N3 C42 -175.8(3) . . . . ?
 C55 Si3 N3 Li1 58.0(4) . . . . ?
 C55 Si3 N3 Li3 -55.6(4) . . . . ?
 C55 C56 C57 C58 -56.6(7) . . . . ?
 C56 C55 C60 C59 -55.9(5) . . . . ?
 C56 C57 C58 C59 56.4(7) . . . . ?
 C57 C58 C59 C60 -56.5(6) . . . . ?
 C58 C59 C60 C55 56.9(6) . . . . ?
 C60 C55 C56 C57 55.4(6) . . . . ?
 Li1 N1 C2 C1 71.7(5) . . . . ?
 Li1 N3 C42 C41 -17.0(5) . . . . ?
 Li2 N1 C2 C1 -18.5(5) . . . . ?
 Li2 N2 C22 C21 73.3(5) . . . . ?
 Li3 N2 C22 C21 -18.0(5) . . . . ?
 Li3 N3 C42 C41 72.4(5) . . . . ?
 C67 C68 C69 C70 0.5(14) . . . . ?
 C68 C67 C72 C71 1.8(13) . . . . ?
 C68 C69 C70 C71 1.0(12) . . . . ?
 C69 C70 C71 C72 -1.1(13) . . . . ?
 C70 C71 C72 C67 -0.4(13) . . . . ?
 C72 C67 C68 C69 -1.9(13) . . . . ?
 C61 C62 C63 C64 0.1(11) . . . . ?
 C62 C61 C66 C65 -0.5(11) . . . . ?
 C62 C63 C64 C65 -0.3(11) . . . . ?
 C63 C64 C65 C66 0.1(11) . . . . ?
 C64 C65 C66 C61 0.3(11) . . . . ?
 C66 C61 C62 C63 0.2(11) . . . . ?
 C73 C74 C75 C73 -0.3(10) . . . 2_666 ?
 C75 C73 C74 C75 0.3(11) 2_666 . . . ?

_shelx_res_file
;
TITL lijd7_a.res in P-1
    lijd7.res
    created by SHELXL-2018/3 at 10:45:10 on 04-Oct-2021
REM Old TITL LIJD7 in P-1
REM EXTI 0.0000(4)
REM SHELXT solution in P-1: R1 0.196, Rweak 0.021, Alpha 0.096
REM <I/s> 0.000 for 0 systematic absences, Orientation as input
REM Formula found by SHELXT: C72 Li6 N7 Si3
CELL 1.54184 13.3044 13.33 22.3221 76.01 80.531 70.341
ZERR 2 0.0003 0.0004 0.0006 0.002 0.002 0.002
LATT 1
SFAC C H Li N Si
UNIT 150 252 6 8 6
DFIX 1.39 0.01 C66 C61 C66 C65 C62 C61 C63 C62 C64 C63 C65 C64 C72 C67 C72 =
 C71 C71 C70 C70 C69 C69 C68 C68 C67 C74 C73 C75 C74

L.S. 16 0 0
PLAN  20
SIZE 0.313 0.466 0.564
TEMP -123(2)
FREE C2 Li2
FREE C2 Li1
FREE C1 Li2
BIND N4 C21
FREE N4 Li3
FREE N4 Li1
FREE N4 Li2
FREE C21 Li3
FREE C22 Li2
FREE C22 Li3
FREE Li3 Li1
FREE Li3 Li2
FREE Li2 Li1
FREE C42 Li1
FREE C42 Li3
FREE C41 Li1
list 4
BOND $H
CONF
fmap 2 53
acta
SHEL 100 0.82
OMIT 10 2 6
OMIT 4 -2 4
OMIT -3 9 1
REM <olex2.extras>
REM <HklSrc "%.\\LIJD7.hkl">
REM </olex2.extras>

WGHT    0.169000    8.508400
FVAR       0.20734
SI1   5    0.516257    0.558545    0.196448    11.00000    0.03404    0.03164 =
         0.03526   -0.00463   -0.00944   -0.01435
SI2   5    0.725194    0.934431    0.156060    11.00000    0.03169    0.02672 =
         0.03709   -0.00144   -0.00733   -0.01041
SI3   5    0.939171    0.474393    0.320875    11.00000    0.02791    0.03062 =
         0.03567   -0.00318   -0.00921   -0.00785
N1    4    0.561499    0.616840    0.242492    11.00000    0.03299    0.03384 =
         0.03771   -0.01026   -0.00546   -0.01373
N2    4    0.683108    0.846111    0.216382    11.00000    0.03515    0.03206 =
         0.03511   -0.00468   -0.00422   -0.01308
N3    4    0.815997    0.571537    0.316629    11.00000    0.03047    0.03404 =
         0.03539   -0.00431   -0.00702   -0.00829
N4    4    0.606250    0.722995    0.327536    11.00000    0.03119    0.02889 =
         0.03242   -0.00715   -0.00472   -0.01044
C1    1    0.494023    0.733189    0.322240    11.00000    0.02843    0.03818 =
         0.04363   -0.01224   -0.00540   -0.00659
AFIX  23
H1A   2    0.461499    0.802102    0.293568    11.00000   -1.20000
H1B   2    0.452964    0.735785    0.363368    11.00000   -1.20000
AFIX   0
C2    1    0.486647    0.638407    0.298435    11.00000    0.03417    0.04474 =
         0.03967   -0.00992   -0.00462   -0.01896
AFIX  23
H2A   2    0.502871    0.572308    0.331595    11.00000   -1.20000
H2B   2    0.412390    0.654304    0.288401    11.00000   -1.20000
AFIX   0
C3    1    0.498168    0.421570    0.238113    11.00000    0.03672    0.03269 =
         0.03902   -0.00338   -0.00696   -0.01379
AFIX  13
H3    2    0.494042    0.384911    0.204850    11.00000   -1.20000
AFIX   0
C4    1    0.397529    0.422993    0.282693    11.00000    0.04079    0.04226 =
         0.05096   -0.00652   -0.00241   -0.01833
AFIX  23
H4A   2    0.396889    0.460005    0.316296    11.00000   -1.20000
H4B   2    0.333279    0.464832    0.260147    11.00000   -1.20000
AFIX   0
C5    1    0.392699    0.308197    0.310903    11.00000    0.05837    0.04439 =
         0.06084    0.00194   -0.00263   -0.02885
AFIX  23
H5A   2    0.328593    0.312094    0.341003    11.00000   -1.20000
H5B   2    0.385762    0.273855    0.277759    11.00000   -1.20000
AFIX   0
C6    1    0.492131    0.238790    0.343400    11.00000    0.07968    0.04637 =
         0.04645    0.00815   -0.01173   -0.02568
AFIX  23
H6A   2    0.488245    0.163961    0.359086    11.00000   -1.20000
H6B   2    0.494877    0.268732    0.379378    11.00000   -1.20000
AFIX   0
C7    1    0.593799    0.235277    0.299788    11.00000    0.06393    0.03875 =
         0.05999    0.00291   -0.01843   -0.01080
AFIX  23
H7A   2    0.657279    0.194630    0.323188    11.00000   -1.20000
H7B   2    0.595726    0.196441    0.266799    11.00000   -1.20000
AFIX   0
C8    1    0.598427    0.349202    0.270522    11.00000    0.04481    0.04094 =
         0.05046   -0.00228   -0.00969   -0.01636
AFIX  23
H8A   2    0.662009    0.344146    0.239936    11.00000   -1.20000
H8B   2    0.607321    0.383654    0.303100    11.00000   -1.20000
AFIX   0
C9    1    0.380568    0.651823    0.170671    11.00000    0.04041    0.03401 =
         0.04008   -0.00277   -0.01222   -0.01551
AFIX  13
H9    2    0.329002    0.646172    0.208412    11.00000   -1.20000
AFIX   0
C10   1    0.336237    0.619862    0.121444    11.00000    0.04490    0.05009 =
         0.04854   -0.00917   -0.01826   -0.01715
AFIX  23
H10A  2    0.383664    0.624633    0.082428    11.00000   -1.20000
H10B  2    0.336388    0.543453    0.135476    11.00000   -1.20000
AFIX   0
C11   1    0.223155    0.692299    0.108966    11.00000    0.04663    0.06155 =
         0.05674   -0.01056   -0.01968   -0.01427
AFIX  23
H11A  2    0.173971    0.681445    0.146639    11.00000   -1.20000
H11B  2    0.199427    0.671609    0.075229    11.00000   -1.20000
AFIX   0
C12   1    0.217549    0.811702    0.090615    11.00000    0.05556    0.05457 =
         0.06967    0.00539   -0.03179   -0.00785
AFIX  23
H12A  2    0.260806    0.823893    0.050570    11.00000   -1.20000
H12B  2    0.142359    0.857046    0.084916    11.00000   -1.20000
AFIX   0
C13   1    0.258066    0.845918    0.138536    11.00000    0.05044    0.03882 =
         0.08159   -0.00074   -0.02411   -0.00781
AFIX  23
H13A  2    0.210007    0.841470    0.177311    11.00000   -1.20000
H13B  2    0.257022    0.922521    0.123942    11.00000   -1.20000
AFIX   0
C14   1    0.372724    0.773874    0.151891    11.00000    0.04467    0.03937 =
         0.06616    0.00017   -0.02037   -0.01380
AFIX  23
H14A  2    0.395073    0.795482    0.185767    11.00000   -1.20000
H14B  2    0.422282    0.785218    0.114471    11.00000   -1.20000
AFIX   0
C15   1    0.623086    0.526431    0.130206    11.00000    0.04037    0.04016 =
         0.04133   -0.00864   -0.00781   -0.01677
AFIX  13
H15   2    0.692004    0.489341    0.149856    11.00000   -1.20000
AFIX   0
C16   1    0.611319    0.445121    0.094583    11.00000    0.05453    0.05270 =
         0.04594   -0.01770    0.00299   -0.02791
AFIX  23
H16A  2    0.606055    0.378517    0.124561    11.00000   -1.20000
H16B  2    0.543964    0.477937    0.073996    11.00000   -1.20000
AFIX   0
C17   1    0.704687    0.414122    0.046046    11.00000    0.05592    0.05780 =
         0.05060   -0.02239    0.00330   -0.01801
AFIX  23
H17A  2    0.771075    0.373600    0.066844    11.00000   -1.20000
H17B  2    0.691057    0.365892    0.022993    11.00000   -1.20000
AFIX   0
C18   1    0.719799    0.514235    0.001041    11.00000    0.07458    0.07141 =
         0.04393   -0.01464    0.00770   -0.03129
AFIX  23
H18A  2    0.656251    0.550939   -0.022754    11.00000   -1.20000
H18B  2    0.783218    0.492416   -0.028659    11.00000   -1.20000
AFIX   0
C19   1    0.735212    0.592788    0.035787    11.00000    0.07451    0.07470 =
         0.05044   -0.00950    0.01063   -0.04584
AFIX  23
H19A  2    0.801731    0.557841    0.057080    11.00000   -1.20000
H19B  2    0.742871    0.658590    0.005878    11.00000   -1.20000
AFIX   0
C20   1    0.640121    0.625347    0.083353    11.00000    0.06529    0.05468 =
         0.04486   -0.00799    0.00007   -0.03211
AFIX  23
H20A  2    0.574543    0.664723    0.061619    11.00000   -1.20000
H20B  2    0.652514    0.675321    0.105657    11.00000   -1.20000
AFIX   0
C21   1    0.615696    0.829869    0.328615    11.00000    0.03740    0.03688 =
         0.03934   -0.01082   -0.00204   -0.01194
AFIX  23
H21A  2    0.684299    0.818935    0.344881    11.00000   -1.20000
H21B  2    0.556699    0.866252    0.356947    11.00000   -1.20000
AFIX   0
C22   1    0.611358    0.902571    0.264481    11.00000    0.03964    0.03228 =
         0.04454   -0.00787   -0.00298   -0.01144
AFIX  23
H22A  2    0.536802    0.928872    0.252908    11.00000   -1.20000
H22B  2    0.631949    0.966758    0.265766    11.00000   -1.20000
AFIX   0
C23   1    0.802126    1.006104    0.186375    11.00000    0.03430    0.03094 =
         0.04453   -0.00245   -0.00896   -0.01130
AFIX  13
H23   2    0.746196    1.059298    0.208754    11.00000   -1.20000
AFIX   0
C24   1    0.878128    0.932421    0.235393    11.00000    0.04587    0.04185 =
         0.05380   -0.00162   -0.01673   -0.01526
AFIX  23
H24A  2    0.838518    0.891830    0.268202    11.00000   -1.20000
H24B  2    0.937260    0.878810    0.215820    11.00000   -1.20000
AFIX   0
C25   1    0.925243    0.997262    0.264834    11.00000    0.05296    0.05983 =
         0.05837   -0.00846   -0.02165   -0.02025
AFIX  23
H25A  2    0.867108    1.044725    0.288685    11.00000   -1.20000
H25B  2    0.977170    0.946428    0.294003    11.00000   -1.20000
AFIX   0
C26   1    0.981080    1.066485    0.215869    11.00000    0.04535    0.06021 =
         0.07729   -0.01857   -0.01541   -0.02555
AFIX  23
H26A  2    1.044882    1.018582    0.195674    11.00000   -1.20000
H26B  2    1.005692    1.111632    0.235897    11.00000   -1.20000
AFIX   0
C27   1    0.906403    1.140136    0.166906    11.00000    0.05671    0.05344 =
         0.05437   -0.00843   -0.00255   -0.03439
AFIX  23
H27A  2    0.846810    1.193533    0.186352    11.00000   -1.20000
H27B  2    0.946344    1.180903    0.134438    11.00000   -1.20000
AFIX   0
C28   1    0.860681    1.075281    0.137129    11.00000    0.05154    0.04240 =
         0.04678   -0.00290   -0.00715   -0.02341
AFIX  23
H28A  2    0.919570    1.027091    0.114065    11.00000   -1.20000
H28B  2    0.810014    1.125866    0.107193    11.00000   -1.20000
AFIX   0
C29   1    0.608831    1.044439    0.115720    11.00000    0.03878    0.03141 =
         0.04178   -0.00444   -0.01340   -0.00574
AFIX  13
H29   2    0.640968    1.075465    0.074680    11.00000   -1.20000
AFIX   0
C30   1    0.549679    1.141010    0.147038    11.00000    0.04739    0.03634 =
         0.05483   -0.00817   -0.01602   -0.00850
AFIX  23
H30A  2    0.519224    1.114214    0.189006    11.00000   -1.20000
H30B  2    0.601369    1.176802    0.151724    11.00000   -1.20000
AFIX   0
C31   1    0.459536    1.224401    0.110199    11.00000    0.04947    0.04480 =
         0.07472   -0.01578   -0.02049    0.00407
AFIX  23
H31A  2    0.490351    1.257857    0.070017    11.00000   -1.20000
H31B  2    0.420338    1.282738    0.133480    11.00000   -1.20000
AFIX   0
C32   1    0.381900    1.169975    0.098714    11.00000    0.04233    0.07081 =
         0.09333   -0.02825   -0.03282    0.00629
AFIX  23
H32A  2    0.346734    1.142025    0.138904    11.00000   -1.20000
H32B  2    0.325486    1.224603    0.073648    11.00000   -1.20000
AFIX   0
C33   1    0.438644    1.077412    0.065357    11.00000    0.05183    0.06540 =
         0.07439   -0.02481   -0.03138   -0.00305
AFIX  23
H33A  2    0.467438    1.106271    0.023363    11.00000   -1.20000
H33B  2    0.386912    1.041586    0.060778    11.00000   -1.20000
AFIX   0
C34   1    0.530374    0.994029    0.101082    11.00000    0.04160    0.04580 =
         0.06133   -0.01600   -0.01856   -0.00918
AFIX  23
H34A  2    0.499962    0.957515    0.140402    11.00000   -1.20000
H34B  2    0.569955    0.937937    0.076352    11.00000   -1.20000
AFIX   0
C35   1    0.804907    0.853864    0.095021    11.00000    0.03931    0.03250 =
         0.04160   -0.00338   -0.00608   -0.01435
AFIX  13
H35   2    0.759079    0.812418    0.088086    11.00000   -1.20000
AFIX   0
C36   1    0.827440    0.922543    0.030874    11.00000    0.04917    0.03338 =
         0.04198   -0.00428   -0.00185   -0.00881
AFIX  23
H36A  2    0.758715    0.973965    0.016298    11.00000   -1.20000
H36B  2    0.872452    0.965845    0.035228    11.00000   -1.20000
AFIX   0
C37   1    0.883643    0.854150   -0.017557    11.00000    0.05905    0.05040 =
         0.04001   -0.01258   -0.00481   -0.01226
AFIX  23
H37A  2    0.835280    0.817648   -0.025941    11.00000   -1.20000
H37B  2    0.900184    0.901999   -0.056689    11.00000   -1.20000
AFIX   0
C38   1    0.986379    0.769362    0.004040    11.00000    0.04713    0.05748 =
         0.05223   -0.01977    0.00134   -0.01129
AFIX  23
H38A  2    1.037983    0.805785    0.008013    11.00000   -1.20000
H38B  2    1.018831    0.722989   -0.027070    11.00000   -1.20000
AFIX   0
C39   1    0.964237    0.698931    0.066272    11.00000    0.04109    0.04255 =
         0.06394   -0.01020   -0.00644   -0.00729
AFIX  23
H39A  2    1.032550    0.645741    0.080346    11.00000   -1.20000
H39B  2    0.917374    0.657914    0.061390    11.00000   -1.20000
AFIX   0
C40   1    0.910223    0.768013    0.115050    11.00000    0.04738    0.04093 =
         0.04446   -0.00147   -0.00598   -0.01279
AFIX  23
H40A  2    0.959462    0.804678    0.122145    11.00000   -1.20000
H40B  2    0.895526    0.720211    0.154644    11.00000   -1.20000
AFIX   0
C41   1    0.647629    0.642167    0.382423    11.00000    0.03574    0.04050 =
         0.03633   -0.00603   -0.00569   -0.01158
AFIX  23
H41A  2    0.620562    0.579607    0.387617    11.00000   -1.20000
H41B  2    0.620830    0.674786    0.419662    11.00000   -1.20000
AFIX   0
C42   1    0.769650    0.602155    0.377158    11.00000    0.03439    0.04051 =
         0.03726   -0.00628   -0.00838   -0.00809
AFIX  23
H42A  2    0.796228    0.660101    0.382623    11.00000   -1.20000
H42B  2    0.794206    0.538334    0.410831    11.00000   -1.20000
AFIX   0
C43   1    1.043616    0.520238    0.346466    11.00000    0.02952    0.03269 =
         0.03849   -0.00185   -0.00867   -0.00797
AFIX  13
H43   2    1.114946    0.469287    0.334820    11.00000   -1.20000
AFIX   0
C44   1    1.040627    0.517588    0.416040    11.00000    0.04286    0.04745 =
         0.04249   -0.00642   -0.01193   -0.01868
AFIX  23
H44A  2    0.971651    0.568072    0.429736    11.00000   -1.20000
H44B  2    1.044941    0.443408    0.439762    11.00000   -1.20000
AFIX   0
C45   1    1.132832    0.549836    0.429997    11.00000    0.05276    0.06481 =
         0.05285   -0.00433   -0.02405   -0.02726
AFIX  23
H45A  2    1.201892    0.496185    0.419372    11.00000   -1.20000
H45B  2    1.127178    0.549284    0.474848    11.00000   -1.20000
AFIX   0
C46   1    1.130474    0.662940    0.392903    11.00000    0.04940    0.05744 =
         0.08067   -0.02432   -0.00998   -0.02745
AFIX  23
H46A  2    1.064663    0.717484    0.406620    11.00000   -1.20000
H46B  2    1.192976    0.680537    0.400985    11.00000   -1.20000
AFIX   0
C47   1    1.133016    0.669031    0.323735    11.00000    0.05696    0.05195 =
         0.06564   -0.00528   -0.00589   -0.03290
AFIX  23
H47A  2    1.202976    0.621515    0.308928    11.00000   -1.20000
H47B  2    1.125493    0.744546    0.301215    11.00000   -1.20000
AFIX   0
C48   1    1.042697    0.633514    0.309637    11.00000    0.05086    0.03979 =
         0.04657   -0.00038   -0.00842   -0.02257
AFIX  23
H48A  2    0.972939    0.686898    0.319475    11.00000   -1.20000
H48B  2    1.049718    0.633593    0.264780    11.00000   -1.20000
AFIX   0
C49   1    0.927922    0.346394    0.378686    11.00000    0.03725    0.03277 =
         0.04224   -0.00269   -0.01421   -0.01114
AFIX  13
H49   2    0.914720    0.366220    0.420362    11.00000   -1.20000
AFIX   0
C50   1    1.028830    0.247461    0.382205    11.00000    0.03864    0.03580 =
         0.06102   -0.00092   -0.00789   -0.00765
AFIX  23
H50A  2    1.046280    0.223473    0.342041    11.00000   -1.20000
H50B  2    1.089748    0.268285    0.389684    11.00000   -1.20000
AFIX   0
C51   1    1.014197    0.153844    0.433598    11.00000    0.05129    0.03562 =
         0.07368    0.00958   -0.01270   -0.00871
AFIX  23
H51A  2    1.080115    0.090777    0.433485    11.00000   -1.20000
H51B  2    1.003242    0.175732    0.474118    11.00000   -1.20000
AFIX   0
C52   1    0.919565    0.120469    0.425995    11.00000    0.07507    0.03880 =
         0.06698    0.00290   -0.00900   -0.02932
AFIX  23
H52A  2    0.910511    0.061754    0.461221    11.00000   -1.20000
H52B  2    0.932998    0.092209    0.387325    11.00000   -1.20000
AFIX   0
C53   1    0.817920    0.217454    0.423523    11.00000    0.05187    0.04808 =
         0.05918   -0.00001   -0.00936   -0.02669
AFIX  23
H53A  2    0.757674    0.195655    0.415975    11.00000   -1.20000
H53B  2    0.800434    0.240203    0.464043    11.00000   -1.20000
AFIX   0
C54   1    0.830207    0.313018    0.372738    11.00000    0.04039    0.04410 =
         0.05628    0.00086   -0.01780   -0.01668
AFIX  23
H54A  2    0.764496    0.375847    0.374690    11.00000   -1.20000
H54B  2    0.838104    0.293258    0.331837    11.00000   -1.20000
AFIX   0
C55   1    0.991745    0.452229    0.239390    11.00000    0.03562    0.03970 =
         0.03856   -0.00704   -0.00683   -0.01091
AFIX  13
H55   2    0.983111    0.526541    0.213309    11.00000   -1.20000
AFIX   0
C56   1    1.112802    0.389230    0.230552    11.00000    0.03714    0.06549 =
         0.04723   -0.01915   -0.00069   -0.01220
AFIX  23
H56A  2    1.154462    0.424121    0.246953    11.00000   -1.20000
H56B  2    1.126276    0.313741    0.254468    11.00000   -1.20000
AFIX   0
C57   1    1.150782    0.387091    0.162133    11.00000    0.04284    0.07097 =
         0.05713   -0.01959    0.01123   -0.01630
AFIX  23
H57A  2    1.143775    0.462092    0.138868    11.00000   -1.20000
H57B  2    1.227416    0.343635    0.158369    11.00000   -1.20000
AFIX   0
C58   1    1.086575    0.339027    0.134412    11.00000    0.06712    0.06459 =
         0.05344   -0.02627    0.01003   -0.02459
AFIX  23
H58A  2    1.099208    0.261754    0.154960    11.00000   -1.20000
H58B  2    1.110592    0.341965    0.089802    11.00000   -1.20000
AFIX   0
C59   1    0.966870    0.400439    0.141915    11.00000    0.06645    0.05110 =
         0.04534   -0.01439   -0.00981   -0.02218
AFIX  23
H59A  2    0.953219    0.475979    0.118053    11.00000   -1.20000
H59B  2    0.926285    0.364983    0.125094    11.00000   -1.20000
AFIX   0
C60   1    0.928221    0.402004    0.209992    11.00000    0.04128    0.04766 =
         0.04790   -0.01633   -0.00940   -0.01000
AFIX  23
H60A  2    0.935982    0.326732    0.233024    11.00000   -1.20000
H60B  2    0.851249    0.444442    0.213498    11.00000   -1.20000
AFIX   0
LI1   3    0.696789    0.555266    0.282668    11.00000    0.03885    0.09178 =
         0.03515    0.00163   -0.01010   -0.03736
LI2   3    0.599806    0.752916    0.209744    11.00000    0.03392    0.03546 =
         0.07752   -0.02157    0.00305   -0.01489
LI3   3    0.784033    0.718152    0.264513    11.00000    0.06704    0.03154 =
         0.04159   -0.00361   -0.01772   -0.00793

C67   1    0.285199    0.958510    0.409715    11.00000    0.06688    0.11689 =
         0.13152   -0.06407   -0.00403   -0.01862
AFIX  43
H67   2    0.297599    0.942639    0.452203    11.00000   -1.20000
AFIX   0
C68   1    0.319196    1.037043    0.368023    11.00000    0.05839    0.11566 =
         0.17555   -0.08374    0.00901   -0.04062
AFIX  43
H68   2    0.353707    1.077193    0.382628    11.00000   -1.20000
AFIX   0
C69   1    0.305413    1.060203    0.305810    11.00000    0.06402    0.06454 =
         0.18116   -0.04134    0.01110   -0.02853
AFIX  43
H69   2    0.330554    1.114903    0.278192    11.00000   -1.20000
AFIX   0
C70   1    0.254887    1.003327    0.284087    11.00000    0.06416    0.08303 =
         0.13355   -0.01830   -0.03216   -0.01840
AFIX  43
H70   2    0.245311    1.016872    0.241294    11.00000   -1.20000
AFIX   0
C71   1    0.218347    0.925602    0.326569    11.00000    0.06181    0.06561 =
         0.17379   -0.04398   -0.02628   -0.02841
AFIX  43
H71   2    0.182172    0.886393    0.312468    11.00000   -1.20000
AFIX   0
C72   1    0.232891    0.903686    0.388306    11.00000    0.08148    0.07299 =
         0.14470   -0.03136   -0.00197   -0.03008
AFIX  43
H72   2    0.206532    0.850215    0.416315    11.00000   -1.20000
AFIX   0

C61   1    0.717853    0.770889    0.506007    11.00000    0.11547    0.05747 =
         0.05398   -0.00332   -0.01262   -0.02113
AFIX  43
H61   2    0.716557    0.705541    0.534514    11.00000   -1.20000
AFIX   0
C62   1    0.623804    0.852478    0.493310    11.00000    0.10378    0.10748 =
         0.05529   -0.02436    0.00536   -0.04466
AFIX  43
H62   2    0.557248    0.844271    0.512947    11.00000   -1.20000
AFIX   0
C63   1    0.627196    0.946102    0.451855    11.00000    0.09145    0.07572 =
         0.06947   -0.02618   -0.02187    0.00392
AFIX  43
H63   2    0.562454    1.003110    0.442851    11.00000   -1.20000
AFIX   0
C64   1    0.723310    0.958353    0.423178    11.00000    0.11296    0.04969 =
         0.07322    0.00135   -0.03990   -0.02855
AFIX  43
H64   2    0.724831    1.023361    0.394392    11.00000   -1.20000
AFIX   0
C65   1    0.815546    0.877585    0.436104    11.00000    0.08130    0.07475 =
         0.08189   -0.01088   -0.01334   -0.03919
AFIX  43
H65   2    0.881950    0.886029    0.416337    11.00000   -1.20000
AFIX   0
C66   1    0.813918    0.783300    0.477662    11.00000    0.09887    0.05475 =
         0.07134   -0.01409   -0.02927   -0.00424
AFIX  43
H66   2    0.879014    0.726895    0.486755    11.00000   -1.20000
AFIX   0

C73   1    0.556459    0.524884    0.537354    11.00000    0.05931    0.09488 =
         0.04958    0.00354   -0.00463   -0.03828
AFIX  43
H73   2    0.595913    0.541950    0.563166    11.00000   -1.20000
AFIX   0
C74   1    0.601118    0.433466    0.512661    11.00000    0.05006    0.07913 =
         0.06440    0.00910   -0.01305   -0.01236
AFIX  43
H74   2    0.671212    0.387745    0.521771    11.00000   -1.20000
AFIX   0
C75   1    0.546731    0.406573    0.475057    11.00000    0.06494    0.07047 =
         0.05336   -0.00259   -0.00114   -0.01912
AFIX  43
H75   2    0.578231    0.343149    0.457897    11.00000   -1.20000
AFIX   0
HKLF 4


REM  lijd7_a.res in P-1
REM wR2 = 0.3329, GooF = S = 1.123, Restrained GooF = 1.125 for all data
REM R1 = 0.1191 for 11484 Fo > 4sig(Fo) and 0.1303 for all 13633 data
REM 766 parameters refined using 14 restraints

END

WGHT      0.1690      8.5090

REM Highest difference peak  1.790,  deepest hole -0.501,  1-sigma level  0.162
Q1    1   0.8770  0.7791  0.3143  11.00000  0.05    1.79
Q2    1   0.4612  0.8749  0.1864  11.00000  0.05    1.71
Q3    1   0.6819  0.4073  0.3488  11.00000  0.05    1.69
Q4    1   0.7958  0.6176  0.1770  11.00000  0.05    0.82
Q5    1   0.6873  0.8318  0.5140  11.00000  0.05    0.81
Q6    1   0.5955  1.1241  0.0842  11.00000  0.05    0.78
Q7    1   1.0422  0.7179  0.3943  11.00000  0.05    0.78
Q8    1   0.7718  0.8139  0.3806  11.00000  0.05    0.76
Q9    1   1.1332  0.4956  0.3785  11.00000  0.05    0.76
Q10   1   1.0271  0.5635  0.3628  11.00000  0.05    0.72
Q11   1   0.8427  0.8909 -0.0027  11.00000  0.05    0.71
Q12   1   0.7032  0.9343  0.4614  11.00000  0.05    0.71
Q13   1   1.0566  1.1187  0.2965  11.00000  0.05    0.70
Q14   1   0.8019  0.9958  0.2300  11.00000  0.05    0.68
Q15   1   0.5457  0.2770  0.3645  11.00000  0.05    0.67
Q16   1   0.3884  1.0890  0.1284  11.00000  0.05    0.67
Q17   1   1.0135  0.9172  0.2255  11.00000  0.05    0.67
Q18   1   1.1802  0.5241  0.4084  11.00000  0.05    0.66
Q19   1   0.2815  0.6647  0.1221  11.00000  0.05    0.65
Q20   1   0.5868  0.3394  0.3178  11.00000  0.05    0.64
;
_shelx_res_checksum                2128
_shelx_hkl_file
;
   0   0   1    0.07    0.04
   0   0   2  500.79   16.24
   0   0   3    0.69    0.17
   0   0   4  500.49   16.35
   0   0   5  140.15    4.80
   0   0   6   39.61    1.66
   0   0   7   93.62    3.42
   0   0   8    2.53    0.47
   0   0   9   77.07    3.13
   0   0  -9   83.31    3.11
   0   0  10   47.22    2.18
   0   0 -10   49.58    2.17
   0   0  11   91.85    3.67
   0   0 -11   87.86    3.08
   0   0  12   22.22    1.45
   0   0  12   18.58    0.96
   0   0 -12   20.94    0.88
   0   0 -12   20.42    1.39
   0   0  13   17.23    1.37
   0   0 -13   19.54    1.37
   0   0 -13   17.80    0.82
   0   0  14    5.51    0.95
   0   0 -14    6.03    0.96
   0   0 -14    5.44    0.52
   0   0  15    0.38    0.69
   0   0 -15    0.47    0.79
   0   0 -15    0.08    0.42
   0   0  16    7.65    1.20
   0   0  16    8.93    0.52
   0   0 -16    7.98    0.54
   0   0 -16    8.07    0.67
   0   0  17   55.39    3.00
   0   0 -17   52.05    1.97
   0   0  17   57.42    1.98
   0   0 -17   52.90    2.12
   0   0  17   55.43    1.96
   0   0 -18    5.20    1.82
   0   0  18    2.47    0.44
   0   0 -18    4.81    0.56
   0   0 -18    6.46    0.76
   0   0  18    2.24    0.48
   0   0 -19   23.90    1.26
   0   0  19   26.19    1.08
   0   0  19   25.33    1.06
   0   0 -20    4.44    1.63
   0   0  20    5.44    0.53
   0   0 -20    5.67    0.74
   0   0 -20    4.45    1.29
   0   0  20    6.50    0.54
   0   0 -21   13.04    0.97
   0   0  21   13.75    0.77
   0   0  21   15.62    0.77
   0   0  22    0.75    0.42
   0   0  22    0.84    0.47
   0   0 -23    6.80    0.78
   0   0  23    8.80    0.58
   0   0  23    7.00    0.78
   0   0  23    9.59    0.60
   0   0 -24    0.01    0.56
   0   0  24    0.36    0.55
   0   0  24    0.08    0.40
   0   0  25    3.05    0.53
   0   0  25    3.57    0.41
   0   0  26    3.60    0.41
   0   0  26    4.25    0.37
   0   0  27    1.95    0.24
   0  -1  26    0.85    0.37
   0  -1  25    6.46    0.60
   0  -1  24    0.40    0.54
   0  -1  24    0.58    0.34
   0  -1  24    0.05    0.38
   0  -1  23    1.37    0.39
   0  -1  23    1.22    0.42
   0   1 -22    2.12    0.68
   0  -1  22    2.93    0.44
   0  -1  22    3.20    0.49
   0  -1  21   11.62    0.66
   0  -1  21   11.74    0.67
   0   1 -20    1.12    1.31
   0   1 -20    1.27    0.67
   0  -1  20    2.51    0.42
   0  -1  20    2.05    0.46
   0   1 -19   -0.85    1.54
   0  -1  19   -0.18    0.38
   0   1 -19   -0.55    0.48
   0   1 -19    0.21    0.63
   0   1 -19    0.15    1.04
   0   1 -18   24.56    2.62
   0  -1  18   27.09    1.12
   0   1 -18   25.61    1.33
   0   1 -18   25.21    1.10
   0   1 -18   30.17    2.08
   0   1 -17    5.27    1.90
   0   1 -17    6.66    0.76
   0   1 -17    3.86    1.26
   0  -1  17    3.81    0.50
   0   1 -17    4.86    0.58
   0  -1  17    2.51    0.44
   0   1 -16   70.68    2.54
   0  -1  16   75.92    2.55
   0  -1  16   71.27    2.51
   0   1 -16   73.63    2.70
   0  -1  15    2.86    0.93
   0   1 -15    2.41    1.37
   0   1 -15    2.95    0.45
   0   1 -15    3.64    1.00
   0  -1  15    2.81    0.36
   0   1 -15    3.81    0.56
   0  -1  14   37.02    2.13
   0   1 -14   34.40    1.44
   0   1 -14   40.00    2.07
   0  -1  13   56.68    2.75
   0  -1  13   57.99    2.31
   0   1 -13   53.07    2.06
   0  -1  12   20.47    1.40
   0   1 -12   18.03    0.86
   0  -1  11   17.55    1.30
   0   1 -11   18.14    0.83
   0  -1  10   41.53    1.89
   0   1 -10   35.27    1.34
   0  -1   9    8.60    0.85
   0  -1   8   44.23    1.95
   0  -1   7   28.04    1.33
   0   1  -6   24.02    0.93
   0  -1   6   26.72    0.91
   0  -1   5   23.83    1.01
   0   1  -5   18.29    0.80
   0  -1   4  125.13    4.30
   0  -1   3  221.75    7.36
   0   1  -2   12.61    0.67
   0   1  -1   12.75    0.60
   0  -1   0  167.57    5.51
   0  -1  -1  321.86   10.47
   0  -1  -3  128.67    4.32
   0  -1  -4    6.00    0.45
   0  -1  -5    2.76    0.44
   0  -1  -6   76.99    2.20
   0  -1  -6   72.07    2.43
   0  -1  -7  191.12    6.51
   0   1   8   12.71    0.53
   0   1   8   12.43    0.84
   0  -1  -8   12.89    0.82
   0   1   9  202.05    6.56
   0  -1  -9  205.88    6.52
   0   1  10    8.63    0.84
   0   1  10    7.78    0.41
   0   1  11   51.84    2.08
   0  -1 -11   50.95    2.02
   0  -1 -11   48.27    1.41
   0   1  12    0.11    0.59
   0  -1 -12    0.40    0.30
   0  -1 -12   -0.23    0.70
   0   1  13    8.12    0.99
   0  -1 -13    8.12    0.98
   0  -1 -13    8.92    0.52
   0   1  14   10.03    1.10
   0  -1 -14   10.51    0.61
   0  -1 -14   10.38    1.17
   0   1  15   42.56    2.39
   0  -1 -15   43.70    2.33
   0  -1 -15   41.28    1.62
   0   1  16    8.32    1.13
   0  -1 -16    7.70    0.62
   0  -1 -16    6.74    0.50
   0   1  16    7.08    0.49
   0   1  16    8.29    0.49
   0   1  17    1.82    0.88
   0  -1 -17    1.44    0.54
   0   1  17    1.25    0.39
   0   1  17    1.00    0.41
   0   1  18    0.60    0.93
   0   1  18   -0.34    0.42
   0  -1 -18    1.25    0.61
   0   1  18    0.32    0.40
   0   1  19    1.08    0.93
   0   1  19    0.11    0.40
   0  -1 -19    1.17    0.61
   0  -1 -19    1.43    1.08
   0   1  19    1.10    0.44
   0   1  20    4.57    1.15
   0  -1 -20    4.94    1.70
   0  -1 -20    5.20    1.24
   0  -1 -20    4.92    0.73
   0   1  20    5.77    0.52
   0   1  20    6.15    0.53
   0   1  21   11.24    0.72
   0   1  21   13.19    0.75
   0  -1 -22    5.67    0.74
   0   1  22    6.50    0.56
   0   1  22    6.79    0.57
   0   1  23    0.83    0.60
   0  -1 -23    0.30    0.60
   0   1  23    0.44    0.41
   0   1  23    0.35    0.45
   0  -1 -24    8.97    0.79
   0   1  24    7.72    0.71
   0  -1 -25    6.05    0.64
   0   1  25    7.62    0.51
   0   1  25    5.62    0.55
   0   1  26    0.12    0.32
   0   1  27    4.23    0.30
   0   1  27    6.59    0.36
   0  -2  26    3.47    0.39
   0  -2  25    4.75    0.53
   0  -2  24    0.28    0.58
   0  -2  24    0.36    0.31
   0  -2  23   15.10    0.72
   0  -2  22    0.31    0.38
   0   2 -21    7.16    0.81
   0  -2  21    8.88    0.57
   0  -2  21    7.52    0.49
   0   2 -20    0.51    0.46
   0  -2  20    0.24    0.35
   0   2 -20   -0.57    0.66
   0  -2  20   -0.11    0.39
   0   2 -19    0.45    1.02
   0  -2  19    0.79    0.36
   0  -2  19    0.29    0.39
   0   2 -19    1.33    0.70
   0   2 -19    0.54    0.46
   0   2 -19    0.68    1.31
   0  -2  18   -0.43    0.38
   0   2 -18   -0.48    0.47
   0  -2  18   -0.09    0.37
   0   2 -18   -0.02    0.62
   0   2 -18   -0.29    1.06
   0   2 -18   -0.55    1.41
   0  -2  17   31.31    1.20
   0   2 -17   28.04    1.43
   0  -2  17   28.08    1.17
   0   2 -17   29.79    1.22
   0   2 -17   26.39    2.62
   0   2 -16    1.11    0.98
   0   2 -16    0.60    0.46
   0   2 -16    1.14    0.59
   0  -2  16    1.40    0.39
   0   2 -16    0.52    0.38
   0   2 -16   -0.76    1.45
   0  -2  15    6.61    0.49
   0   2 -15    7.14    0.67
   0   2 -15    6.95    0.52
   0   2 -15    8.01    1.15
   0   2 -15    6.69    0.47
   0   2 -15    4.84    1.61
   0  -2  14    7.13    0.82
   0   2 -14    5.71    1.53
   0   2 -14    7.35    0.66
   0   2 -14    8.12    0.52
   0   2 -13    2.58    1.44
   0   2 -13    5.28    0.55
   0   2 -12    3.84    1.22
   0   2 -12    4.07    0.48
   0   2 -11    7.05    1.27
   0   2 -11    6.37    0.51
   0   2 -10    9.72    1.34
   0   2 -10    9.04    0.55
   0   2  -9   87.96    3.90
   0   2  -8    4.72    0.40
   0  -2   8    4.69    0.35
   0   2  -8    5.88    0.96
   0   2  -7   94.20    3.78
   0   2  -7  108.54    4.35
   0   2  -6   11.51    0.70
   0   2  -6   11.49    1.00
   0   2  -5   21.30    1.27
   0   2  -4  215.01    7.47
   0   2  -3   43.88    1.90
   0   2  -2  109.70    4.30
   0  -2   2  131.09    4.21
   0  -2   1   11.24    0.64
   0  -2   0  381.59   12.51
   0  -2  -1   18.75    0.90
   0  -2  -1   20.06    0.82
   0  -2  -2   50.63    2.04
   0  -2  -2   59.84    2.00
   0  -2  -3  413.39   14.00
   0  -2  -3  453.07   14.20
   0   2   4   38.35    1.26
   0  -2  -4   40.33    1.48
   0  -2  -5  334.11   11.10
   0   2   7    5.36    0.52
   0   2   8   55.32    2.50
   0  -2  -8   90.82    2.58
   0   2   9  197.11    6.84
   0  -2  -9  217.56    6.86
   0   2  10   27.31    1.49
   0   2  11   30.51    1.67
   0   2  12   26.00    1.56
   0   2  13    4.34    0.80
   0   2  14    2.94    0.77
   0   2  15   32.26    2.02
   0  -2 -15   31.97    1.28
   0   2  16    0.62    0.77
   0  -2 -16    0.44    0.41
   0  -2 -16    0.36    0.85
   0   2  16    0.23    0.33
   0   2  16    0.96    0.34
   0   2  17   34.07    2.28
   0  -2 -17   38.77    2.42
   0   2  17   37.48    1.44
   0  -2 -17   37.63    1.54
   0   2  17   37.44    1.42
   0   2  18   41.37    2.58
   0   2  18   39.90    1.57
   0  -2 -18   39.90    2.53
   0  -2 -18   42.51    1.69
   0   2  18   41.45    1.54
   0   2  19    0.54    0.93
   0   2  19    1.38    0.47
   0  -2 -19    1.32    0.59
   0  -2 -19    1.29    1.12
   0   2  19    0.92    0.45
   0   2  20    1.90    0.97
   0  -2 -20    0.71    1.04
   0   2  20    1.05    0.43
   0  -2 -20    1.27    0.60
   0   2  20    1.33    0.45
   0  -2 -21   -1.16    0.66
   0   2  21    0.08    0.40
   0  -2 -21    0.09    1.05
   0   2  21    0.19    0.45
   0  -2 -22    3.11    0.69
   0   2  22    3.03    0.59
   0   2  22    3.46    0.52
   0   2  23   -0.13    0.52
   0  -2 -23    0.26    0.58
   0   2  23    0.29    0.45
   0  -2 -24    0.70    0.56
   0   2  24    1.57    0.45
   0  -2 -25    8.68    0.74
   0   2  25    9.29    0.58
   0  -2 -26    1.27    0.47
   0  -2 -26    2.41    0.45
   0   2  26    1.72    0.37
   0   2  27    1.78    0.26
   0  -2 -27    2.16    0.35
   0   2  27    2.42    0.30
   0   2  28    1.44    0.18
   0  -3  25    0.85    0.41
   0  -3  24    0.67    0.51
   0  -3  24    0.50    0.29
   0  -3  23    5.88    0.45
   0  -3  23    6.84    0.72
   0  -3  22    0.67    0.35
   0  -3  21   13.99    0.69
   0  -3  21   16.36    0.75
   0  -3  20    1.16    0.37
   0   3 -20    0.59    0.47
   0  -3  20    0.58    0.39
   0  -3  19    3.91    0.45
   0  -3  19    4.34    0.45
   0   3 -19    4.08    0.54
   0   3 -18    7.17    0.60
   0   3 -18    6.62    0.80
   0  -3  18    7.00    0.53
   0   3 -18    7.18    1.33
   0  -3  18    7.13    0.55
   0   3 -18    6.16    1.67
   0  -3  18    5.16    1.32
   0   3 -17    0.04    0.49
   0  -3  17    0.61    0.40
   0   3 -17    0.50    0.99
   0   3 -17   -0.73    0.69
   0  -3  17    0.32    0.40
   0   3 -17    1.33    1.37
   0   3 -16    5.30    0.57
   0  -3  16    4.94    0.51
   0   3 -16    8.27    0.82
   0   3 -16    6.64    1.25
   0   3 -16    4.54    0.49
   0   3 -16    5.77    1.73
   0  -3  15    2.18    0.41
   0   3 -15    2.18    0.64
   0   3 -15    3.65    1.12
   0   3 -15    2.56    0.46
   0   3 -15    2.13    0.42
   0  -3  15    2.36    0.76
   0   3 -15    1.53    1.32
   0   3 -15    1.24    1.28
   0  -3  14   27.76    1.14
   0   3 -14   26.98    1.31
   0   3 -14   32.03    1.16
   0   3 -14   27.26    1.13
   0   3 -14   26.19    2.46
   0  -3  14   24.58    1.62
   0   3 -13   10.94    1.63
   0   3 -13   12.54    0.79
   0   3 -12   79.54    4.09
   0   3 -12   81.33    2.90
   0   3 -11    1.12    1.03
   0   3 -11    0.84    0.42
   0   3 -10    5.33    1.32
   0   3 -10    5.94    0.54
   0   3  -9   77.29    3.51
   0  -3   9   76.32    2.61
   0   3  -9   68.90    2.65
   0   3  -9   70.89    2.54
   0   3  -8   11.75    0.96
   0   3  -8   12.79    1.49
   0  -3   8   13.23    0.87
   0   3  -7    0.29    0.72
   0   3  -7    1.32    0.58
   0   3  -6  140.54    5.11
   0   3  -6  148.04    5.48
   0   3  -5    0.93    0.61
   0   3  -4   10.47    1.06
   0  -3   4    5.91    0.64
   0  -3   3    9.70    0.69
   0  -3   2    1.52    0.44
   0  -3   1   16.86    0.90
   0  -3   0    4.00    0.46
   0  -3  -1    3.98    0.45
   0  -3  -2 2228.04   71.56
   0  -3  -2 2187.90   71.67
   0  -3  -3  240.03    8.87
   0  -3  -3  282.84    8.81
   0  -3  -4  146.58    4.88
   0  -3  -4  134.70    4.96
   0  -3  -5    3.10    0.23
   0   3   5    2.37    0.36
   0  -3  -5    2.91    0.55
   0  -3  -6   32.02    1.53
   0  -3  -7    0.21    0.48
   0   3   8  134.81    5.26
   0  -3  -8  169.16    5.44
   0   3   9  231.77    8.89
   0  -3  -9  320.35    9.22
   0  -3 -10   47.96    1.80
   0  -3 -10   45.16    2.15
   0  -3 -11   19.45    1.38
   0   3  12    4.56    0.78
   0  -3 -12    4.02    0.88
   0   3  13   30.35    1.79
   0  -3 -13   28.85    1.77
   0   3  14    8.17    1.05
   0  -3 -14   10.44    1.19
   0   3  15    5.45    0.97
   0  -3 -15    5.74    1.11
   0   3  16    1.01    0.84
   0  -3 -16    2.10    0.98
   0   3  16    1.14    0.37
   0   3  16    1.52    0.36
   0   3  17   13.10    1.44
   0  -3 -17   10.98    1.52
   0   3  17   11.69    0.69
   0   3  17   13.83    0.68
   0   3  18    2.26    1.00
   0  -3 -18    2.69    1.17
   0   3  18    1.47    0.44
   0   3  18    2.05    0.48
   0   3  19   15.59    1.64
   0   3  19   13.34    0.77
   0  -3 -19   12.55    1.62
   0   3  19   15.99    0.78
   0   3  20    7.10    1.27
   0  -3 -20    5.16    1.33
   0   3  20    6.50    0.57
   0   3  21    0.76    0.45
   0   3  22    9.36    0.65
   0   3  23    3.08    0.50
   0   3  24    0.50    0.44
   0  -3 -25    6.11    0.61
   0   3  25    7.62    0.53
   0   3  26    0.98    0.31
   0  -3 -26    1.75    0.44
   0   3  26    0.67    0.36
   0   3  27   17.11    0.67
   0   3  27   20.94    0.71
   0   3  28    3.07    0.22
   0  -4  25    1.71    0.33
   0  -4  25    2.20    0.20
   0  -4  24    0.19    0.44
   0  -4  24    0.50    0.25
   0  -4  23    1.54    0.31
   0  -4  23   -0.06    0.56
   0  -4  22   -0.17    0.32
   0  -4  22    0.44    0.28
   0  -4  21    0.54    0.36
   0  -4  21    0.46    0.34
   0  -4  20    0.82    0.38
   0  -4  20    1.21    0.37
   0   4 -20    0.97    0.47
   0  -4  19    0.48    0.37
   0  -4  19    0.03    0.40
   0   4 -19   -0.21    0.47
   0  -4  18    1.11    0.42
   0   4 -18    2.24    1.08
   0   4 -18    1.50    0.50
   0  -4  18    1.47    0.44
   0  -4  18    2.21    1.12
   0  -4  17   50.05    1.77
   0   4 -17   54.41    2.87
   0   4 -17   46.09    1.76
   0   4 -17   44.17    1.73
   0  -4  17   41.52    2.83
   0   4 -16   10.16    1.38
   0  -4  16    8.62    0.60
   0   4 -16    9.48    0.61
   0  -4  16    9.00    1.45
   0  -4  15   15.44    0.78
   0   4 -15   14.43    0.78
   0  -4  15   12.22    1.31
   0  -4  15   14.03    1.67
   0   4 -14   53.31    2.26
   0  -4  14   63.11    2.11
   0   4 -14   54.53    2.07
   0  -4  14   62.88    3.21
   0  -4  14   56.78    2.79
   0  -4  13  108.51    3.55
   0   4 -13   88.21    3.65
   0   4 -13  107.70    3.53
   0   4 -13   93.61    4.97
   0  -4  13  108.18    4.63
   0   4 -12   29.60    2.39
   0   4 -12   27.27    1.30
   0   4 -11   73.82    3.77
   0   4 -11   65.66    2.55
   0   4 -10    4.15    1.13
   0   4 -10    3.61    0.51
   0  -4   9   14.48    1.22
   0  -4   9   12.55    0.85
   0   4  -9    9.31    0.88
   0   4  -9   12.29    1.42
   0   4  -9    9.98    0.68
   0  -4   8   70.87    2.40
   0   4  -8   53.69    2.81
   0   4  -8   47.52    2.31
   0  -4   8   64.62    2.59
   0   4  -8   45.78    1.90
   0  -4   7    1.54    0.75
   0   4  -7    2.68    0.81
   0   4  -6  126.81    5.08
   0  -4   6  148.87    5.17
   0  -4   5  168.65    6.06
   0  -4   4    5.85    0.70
   0  -4   3   63.10    2.56
   0  -4   2   41.21    1.84
   0  -4   1  218.27    7.50
   0  -4   0   80.78    3.02
   0  -4  -1    3.89    0.50
   0  -4  -1    5.92    0.55
   0  -4  -2    1.26    0.37
   0  -4  -3  151.25    5.94
   0  -4  -3  180.77    5.83
   0  -4  -4    2.39    0.53
   0  -4  -4    0.67    0.59
   0   4   5    1.88    0.52
   0  -4  -5    1.79    0.41
   0  -4  -5    1.36    0.57
   0  -4  -6    7.93    0.41
   0   4   6    6.59    0.57
   0  -4  -6    8.13    0.81
   0  -4  -7    7.73    0.87
   0  -4  -8    9.98    1.04
   0   4   9  109.22    4.57
   0  -4  -9  138.62    4.77
   0   4  10   39.02    2.12
   0  -4 -10   57.67    2.43
   0  -4 -11   72.78    2.81
   0  -4 -11   67.80    3.12
   0  -4 -12    0.81    0.81
   0  -4 -13    7.26    0.47
   0  -4 -13    8.45    1.13
   0   4  14   15.95    1.36
   0  -4 -14   16.38    1.47
   0  -4 -14   15.62    0.76
   0   4  15   56.04    2.81
   0  -4 -15   56.14    2.85
   0   4  15   51.53    1.87
   0   4  16    0.77    0.82
   0  -4 -16   -0.07    0.95
   0   4  16    0.35    0.36
   0   4  17   17.70    1.61
   0  -4 -17   18.22    1.77
   0   4  17   19.05    0.87
   0   4  18   -0.04    0.86
   0  -4 -18   -0.46    1.09
   0   4  18    0.68    0.42
   0   4  19    7.68    1.37
   0  -4 -19    6.42    1.45
   0   4  19   11.15    0.66
   0   4  20    2.40    1.01
   0  -4 -20    3.19    1.30
   0   4  20    4.78    0.54
   0   4  21    0.65    0.46
   0   4  22    6.06    0.57
   0   4  23    4.13    0.54
   0   4  24    2.22    0.41
   0  -4 -24    1.80    0.58
   0   4  24    1.44    0.46
   0   4  25    0.08    0.34
   0  -4 -25    1.04    0.51
   0   4  25   -0.13    0.42
   0   4  26    0.95    0.31
   0  -4 -26    1.48    0.46
   0   4  26    1.18    0.36
   0   4  27   -0.23    0.24
   0  -4 -27    0.03    0.34
   0   4  27    0.08    0.28
   0   4  28    1.70    0.18
   0  -5  24    4.50    0.27
   0  -5  24    4.78    0.27
   0  -5  23    1.58    0.27
   0  -5  23    2.00    0.30
   0  -5  22    4.76    0.39
   0  -5  22    5.07    0.40
   0  -5  21    0.11    0.33
   0  -5  21   -0.12    0.32
   0  -5  21   -0.12    0.36
   0  -5  20   -0.35    0.35
   0  -5  20   -0.48    0.36
   0  -5  19    0.59    0.38
   0  -5  19    0.73    0.39
   0  -5  18    1.98    0.42
   0  -5  18    1.24    0.43
   0  -5  17    0.68    0.44
   0   5 -17    1.97    0.47
   0   5 -16    5.13    1.28
   0  -5  16    4.61    0.54
   0   5 -16    3.53    0.55
   0  -5  16    4.33    1.27
   0  -5  15   45.80    1.69
   0   5 -15   44.37    1.68
   0  -5  15   48.77    2.90
   0  -5  14    4.76    0.53
   0   5 -14    4.48    0.50
   0  -5  14    4.62    1.06
   0  -5  14    4.35    1.21
   0  -5  13    1.07    0.43
   0   5 -13    2.41    0.52
   0  -5  13    1.37    1.08
   0   5 -13    1.36    0.50
   0  -5  12   46.04    1.75
   0   5 -12   46.75    1.73
   0  -5  12   50.46    2.77
   0   5 -12   46.09    1.73
   0  -5  12   47.33    1.69
   0  -5  11   34.27    1.39
   0   5 -11   36.79    1.42
   0  -5  11   38.01    2.32
   0  -5  10   17.48    1.49
   0  -5   9   21.19    1.27
   0  -5   9   23.53    1.61
   0  -5   8   31.15    1.80
   0  -5   8   29.46    1.60
   0  -5   7  113.26    4.51
   0   5  -7  109.82    4.59
   0  -5   6    9.01    1.01
   0   5  -6    6.85    1.13
   0  -5   5   22.81    1.72
   0  -5   4  410.59   13.98
   0  -5   3  136.96    5.11
   0  -5   2   17.45    1.19
   0  -5   1   64.23    2.64
   0  -5   0   20.74    1.18
   0  -5  -1   22.19    1.28
   0  -5  -2    1.81    0.54
   0  -5  -3   68.83    2.73
   0  -5  -4   94.28    3.55
   0  -5  -5   49.94    2.40
   0  -5  -5   46.58    2.11
   0  -5  -6   24.40    0.99
   0  -5  -6   22.67    1.25
   0  -5  -6   21.40    1.48
   0   5   7   19.97    1.07
   0  -5  -7   11.51    1.34
   0  -5  -8  256.58    9.12
   0   5   9   26.68    1.79
   0  -5  -9   21.70    1.64
   0   5  10   41.84    2.36
   0  -5 -10   59.26    2.62
   0   5  11   -0.21    0.80
   0  -5 -11    1.14    0.62
   0  -5 -11    1.01    0.80
   0  -5 -12    2.20    0.96
   0  -5 -13    8.70    1.24
   0  -5 -14   10.36    1.37
   0  -5 -14    9.59    0.58
   0   5  15    3.38    0.95
   0   5  15    2.35    0.44
   0   5  16    3.28    0.98
   0  -5 -16    1.96    1.21
   0  -5 -16    2.36    0.45
   0   5  16    2.20    0.43
   0   5  17   14.26    1.48
   0  -5 -17   14.19    0.79
   0  -5 -17   13.18    1.68
   0   5  17   13.44    0.73
   0   5  18   12.92    1.54
   0  -5 -18   17.13    0.88
   0  -5 -18   14.73    1.74
   0   5  18   16.00    0.82
   0   5  19   10.03    1.47
   0  -5 -19   10.70    0.76
   0  -5 -19   10.87    1.73
   0   5  19   11.27    0.70
   0   5  20   10.87    1.47
   0  -5 -20   12.16    0.81
   0  -5 -20    9.90    1.59
   0   5  20   12.20    0.72
   0  -5 -21   18.10    0.98
   0   5  21   17.58    0.90
   0  -5 -22    0.58    0.53
   0   5  22    0.91    0.43
   0   5  22    0.97    0.49
   0   5  23    0.22    0.41
   0  -5 -23    0.07    0.53
   0   5  23   -0.18    0.47
   0   5  24    3.42    0.43
   0  -5 -24    3.04    0.56
   0   5  24    3.05    0.49
   0   5  25    2.69    0.38
   0  -5 -25    1.87    0.49
   0   5  25    1.96    0.42
   0  -5 -26    1.98    0.44
   0   5  26    1.68    0.31
   0  -5 -26    1.34    0.45
   0   5  26    2.13    0.33
   0   5  26    1.91    0.36
   0   5  27    2.15    0.26
   0  -5 -27    2.42    0.36
   0  -6  23    3.89    0.25
   0  -6  23    3.73    0.24
   0  -6  23    3.48    0.39
   0  -6  22    2.87    0.29
   0  -6  22    3.24    0.51
   0  -6  22    2.97    0.30
   0  -6  21    0.10    0.28
   0  -6  21    0.24    0.29
   0  -6  21   -0.16    0.53
   0  -6  21    0.02    0.30
   0  -6  20    5.55    0.43
   0  -6  20    5.51    0.43
   0  -6  19   -0.08    0.38
   0  -6  19    0.40    0.34
   0  -6  18    1.76    0.39
   0  -6  18    1.63    0.42
   0  -6  17    0.10    0.38
   0   6 -17    0.19    0.42
   0   6 -16    7.36    0.59
   0  -6  16    6.63    0.55
   0   6 -16    6.00    0.58
   0   6 -15    4.63    0.56
   0  -6  15    3.65    0.51
   0  -6  15    4.82    1.28
   0   6 -15    1.94    1.60
   0  -6  15    3.36    1.07
   0   6 -15    4.49    0.53
   0   6 -14  111.02    3.77
   0  -6  14  112.39    3.79
   0  -6  14  110.99    5.07
   0  -6  14  100.67    4.66
   0   6 -14  117.45    3.78
   0  -6  14  104.33    3.69
   0  -6  13   14.41    0.79
   0   6 -13   15.78    0.82
   0  -6  13   13.14    1.47
   0  -6  13   14.20    1.66
   0   6 -13   15.02    0.82
   0  -6  13   14.96    0.71
   0   6 -12   46.09    1.70
   0  -6  12   43.20    1.72
   0  -6  12   49.94    2.86
   0   6 -12   46.18    1.70
   0  -6  12   42.96    1.64
   0  -6  11   31.51    1.31
   0   6 -11   31.84    1.29
   0  -6  11   31.29    1.23
   0  -6  10   14.19    0.81
   0   6 -10   16.59    0.77
   0  -6  10   14.53    0.72
   0  -6   9   -0.07    0.40
   0   6  -9    0.27    0.36
   0  -6   9    0.57    0.92
   0  -6   8   20.22    1.61
   0  -6   8   20.68    1.44
   0   6  -7   -1.49    1.09
   0  -6   7   -0.09    0.73
   0   6  -6    2.11    1.07
   0  -6   6    3.58    0.90
   0   6  -5    3.55    1.14
   0  -6   5    5.68    0.93
   0  -6   4  109.12    4.38
   0  -6   3    3.34    0.79
   0  -6   2   20.73    1.36
   0  -6   1    0.64    0.61
   0  -6   0   26.19    1.46
   0  -6  -1   -0.29    0.59
   0  -6  -2    2.99    0.69
   0  -6  -3   20.54    1.26
   0  -6  -4   42.38    1.97
   0  -6  -5    2.96    0.65
   0   6   5    2.36    0.88
   0   6   6   49.24    2.33
   0  -6  -6   42.83    2.16
   0  -6  -7   23.17    1.71
   0  -6  -8   27.07    1.92
   0   6   9   23.19    1.84
   0  -6  -9   30.56    1.93
   0   6  10   14.00    1.46
   0  -6 -10   19.42    1.55
   0   6  11    1.70    0.92
   0  -6 -11    2.88    0.94
   0  -6 -12    3.80    0.82
   0  -6 -12    3.52    1.03
   0  -6 -13   27.74    2.06
   0  -6 -14   83.36    4.04
   0  -6 -14   83.82    3.04
   0   6  14   85.36    2.94
   0  -6 -15    0.92    1.17
   0  -6 -15    1.58    0.41
   0  -6 -15    0.39    0.58
   0   6  15    0.67    0.44
   0  -6 -16    0.04    1.11
   0  -6 -16    0.34    0.40
   0   6  16    0.58    0.84
   0  -6 -16   -0.72    0.61
   0   6  16   -0.40    0.46
   0  -6 -17   -0.22    0.44
   0  -6 -17   -1.55    1.21
   0   6  17    0.21    0.85
   0  -6 -17   -0.98    0.64
   0   6  17   -0.12    0.44
   0   6  18   -0.21    0.89
   0  -6 -18    1.09    0.49
   0  -6 -18    0.61    1.19
   0   6  18   -0.01    0.47
   0   6  19    0.83    0.86
   0   6  19    1.23    0.43
   0  -6 -19   -0.05    1.14
   0  -6 -19    1.56    0.48
   0   6  19    1.18    0.48
   0   6  20    3.05    0.48
   0  -6 -20    4.46    0.58
   0   6  20    3.16    0.57
   0   6  21    4.35    0.50
   0  -6 -21    3.43    0.55
   0   6  21    3.25    0.53
   0  -6 -22   12.98    0.81
   0   6  22   11.97    0.70
   0   6  22   11.71    0.75
   0  -6 -23    0.45    0.49
   0   6  23    1.28    0.42
   0   6  23    0.45    0.47
   0  -6 -24    1.29    0.48
   0   6  24    0.02    0.37
   0   6  24    1.08    0.42
   0   6  24   -0.04    0.43
   0  -6 -25    4.13    0.52
   0   6  25    4.99    0.41
   0   6  25    5.96    0.45
   0   6  25    4.96    0.45
   0  -6 -26    0.28    0.35
   0   6  26   -0.20    0.28
   0   6  26    0.97    0.31
   0   6  26    0.27    0.32
   0   6  27   -0.14    0.19
   0  -6 -27    0.12    0.27
   0   6  27   -0.16    0.21
   0  -7  22    0.60    0.16
   0  -7  21   -0.18    0.22
   0  -7  21   -0.21    0.23
   0  -7  21   -0.41    0.25
   0  -7  20    2.22    0.31
   0  -7  20    2.00    0.32
   0  -7  20    1.70    0.51
   0  -7  20    1.91    0.31
   0   7 -19    0.08    0.36
   0  -7  19   -0.05    0.31
   0  -7  19    0.26    0.56
   0  -7  19    0.08    0.33
   0  -7  18    4.36    0.46
   0   7 -18    4.67    0.48
   0  -7  18    5.39    0.43
   0  -7  17    0.49    0.38
   0   7 -17    0.10    0.42
   0   7 -16    5.51    0.54
   0  -7  16    4.64    0.50
   0   7 -16    4.28    0.50
   0  -7  15   15.19    0.81
   0   7 -15   16.19    0.82
   0   7 -15   17.03    0.82
   0  -7  14    2.70    0.49
   0   7 -14    3.39    0.51
   0   7 -14    4.16    1.79
   0  -7  14    1.55    1.19
   0  -7  14    2.49    1.01
   0   7 -14    4.24    0.53
   0  -7  14    3.15    0.36
   0  -7  13    7.11    0.58
   0   7 -13    6.74    0.59
   0  -7  13    5.54    1.19
   0  -7  13    5.62    1.31
   0   7 -13    5.86    0.57
   0  -7  13    6.11    0.47
   0  -7  12    3.91    0.53
   0   7 -12    3.79    0.53
   0  -7  12    3.57    1.25
   0  -7  12    3.26    1.09
   0   7 -12    2.39    1.87
   0   7 -12    4.26    0.54
   0  -7  12    2.39    0.41
   0  -7  11   15.20    0.85
   0  -7  11   16.25    1.76
   0   7 -11   17.08    0.84
   0  -7  11   15.40    0.77
   0  -7  10   12.76    1.54
   0  -7  10   11.40    0.75
   0  -7  10   12.44    0.65
   0  -7   9   16.81    0.90
   0  -7   9   17.75    0.82
   0  -7   8   27.03    1.82
   0  -7   8   24.10    1.14
   0  -7   8   27.40    1.08
   0  -7   7   45.63    2.48
   0  -7   7   44.72    2.42
   0   7  -6   21.77    2.01
   0  -7   6   29.56    1.87
   0  -7   5    2.32    0.90
   0   7  -5    0.82    1.18
   0  -7   4  163.08    5.69
   0   7  -4  121.53    5.82
   0  -7   3   41.08    2.06
   0   7  -3   29.28    2.30
   0  -7   2   29.41    1.73
   0  -7   1   -0.16    0.62
   0  -7   0   15.26    1.23
   0  -7  -1    0.60    0.61
   0  -7  -2    1.55    0.62
   0  -7  -3    4.55    0.75
   0  -7  -4    5.38    0.82
   0   7   5    3.02    0.98
   0  -7  -5    3.69    0.67
   0  -7  -6    0.25    0.39
   0  -7  -6    0.46    0.57
   0   7   6   -0.44    0.78
   0   7   8    6.07    1.28
   0   7   9    0.50    0.99
   0  -7  -9    1.37    0.98
   0   7  10    4.43    1.20
   0  -7 -10    5.44    1.18
   0   7  11   -1.49    1.06
   0  -7 -11   -0.04    1.00
   0  -7 -12    1.49    1.10
   0  -7 -12    1.07    0.80
   0   7  12    0.80    0.98
   0  -7 -12    1.15    0.52
   0   7  12    0.22    0.41
   0  -7 -13   96.05    4.50
   0  -7 -13   93.15    3.40
   0   7  13   96.63    3.29
   0  -7 -14   23.74    2.16
   0  -7 -14   26.12    1.23
   0   7  14   20.61    1.01
   0  -7 -15   41.01    1.78
   0   7  15   43.05    1.64
   0  -7 -16    1.72    0.43
   0  -7 -16    0.57    1.19
   0  -7 -16    1.38    0.68
   0   7  16    1.28    0.50
   0  -7 -17   28.00    2.34
   0  -7 -17   26.75    1.18
   0   7  17   26.38    2.07
   0  -7 -17   30.36    1.39
   0   7  17   27.14    1.19
   0  -7 -18    0.15    0.42
   0  -7 -18   -0.25    1.31
   0   7  18   -0.65    0.89
   0  -7 -18    0.13    0.66
   0   7  18    0.46    0.49
   0  -7 -19    2.19    1.23
   0  -7 -19    3.82    0.52
   0   7  19    2.78    0.98
   0  -7 -19    3.15    0.71
   0   7  19    3.17    0.53
   0   7  20    0.38    0.44
   0  -7 -20    0.38    0.45
   0  -7 -20    0.43    0.64
   0   7  20   -0.12    0.48
   0  -7 -21   31.30    1.34
   0   7  21   32.05    1.27
   0   7  21   30.77    1.30
   0  -7 -22    2.46    0.52
   0   7  22    2.81    0.47
   0   7  22    3.75    0.71
   0   7  22    2.85    0.51
   0   7  23    4.63    0.48
   0  -7 -23    4.40    0.53
   0   7  23    6.20    0.70
   0   7  23    4.56    0.51
   0  -7 -24    0.69    0.41
   0   7  24   -0.14    0.35
   0   7  24    0.62    0.40
   0   7  24    0.20    0.39
   0  -7 -25    0.63    0.36
   0   7  25   -0.53    0.31
   0   7  25    0.14    0.34
   0   7  25   -0.18    0.34
   0   7  26    6.48    0.36
   0   7  26    6.59    0.39
   0  -7 -27    0.31    0.15
   0  -7 -27    0.33    0.20
   0  -8  21    1.59    0.15
   0  -8  20    1.27    0.23
   0  -8  20    1.14    0.22
   0  -8  19    2.75    0.33
   0  -8  19    2.98    0.31
   0  -8  19    2.46    0.30
   0   8 -18    8.85    0.53
   0  -8  18   10.08    0.51
   0  -8  18    8.91    0.53
   0  -8  17    0.83    0.34
   0   8 -17    1.02    0.39
   0   8 -16    0.82    0.41
   0  -8  16    0.78    0.37
   0   8 -16    0.45    0.41
   0   8 -15    6.11    0.53
   0  -8  15    5.13    0.52
   0   8 -15    5.68    0.54
   0   8 -14    0.15    0.45
   0  -8  14   -0.34    0.42
   0   8 -14    0.37    0.46
   0  -8  14    0.54    0.29
   0  -8  13    2.71    0.48
   0   8 -13    3.86    0.53
   0   8 -13    3.58    0.53
   0  -8  13    2.65    0.37
   0   8 -12    4.90    0.55
   0  -8  12    4.36    0.54
   0  -8  12    5.33    1.17
   0  -8  12    4.43    1.12
   0   8 -12    5.96    0.57
   0  -8  12    4.83    0.44
   0  -8  11    4.13    1.16
   0   8 -11    5.12    2.07
   0  -8  11    4.70    1.18
   0  -8  11    4.89    0.58
   0   8 -11    5.14    0.56
   0  -8  11    3.99    0.46
   0  -8  10    0.92    0.97
   0   8 -10    0.54    1.87
   0  -8  10    0.97    0.51
   0  -8  10    1.42    0.38
   0  -8   9   10.51    1.45
   0  -8   9    9.65    0.76
   0  -8   9   10.20    0.64
   0  -8   8   43.56    2.53
   0  -8   8   39.35    1.61
   0  -8   8   39.86    1.53
   0  -8   7    6.25    1.25
   0  -8   7    6.94    1.43
   0  -8   7    7.26    0.58
   0  -8   6    0.17    0.82
   0   8  -6    0.27    1.29
   0  -8   6    0.28    0.96
   0  -8   6    0.56    0.36
   0  -8   5    0.81    0.82
   0  -8   5    1.62    0.42
   0   8  -4   30.96    2.55
   0  -8   4   37.11    1.47
   0  -8   3   21.80    1.75
   0   8  -3   38.15    2.71
   0  -8   2   30.65    1.87
   0  -8   2   30.29    1.79
   0  -8   1    7.52    1.01
   0   8  -1    5.15    1.58
   0  -8   0    3.57    0.80
   0   8   0    1.61    1.25
   0  -8  -1    4.83    0.83
   0  -8  -2   15.70    1.25
   0  -8  -3    7.48    0.97
   0  -8  -4   44.29    2.08
   0   8   4   26.65    2.24
   0  -8  -5    0.90    0.62
   0   8   5    1.58    1.08
   0   8   5    0.65    0.97
   0  -8  -6    4.69    0.80
   0   8   6    4.78    1.28
   0   8   7    6.43    1.35
   0   8   8    1.06    1.06
   0   8   9    9.76    1.53
   0  -8  -9    8.87    0.71
   0  -8 -10   24.43    1.22
   0   8  10   26.19    1.10
   0   8  11    2.73    1.24
   0  -8 -11    0.15    0.92
   0   8  11    1.59    0.44
   0  -8 -11    1.20    0.60
   0   8  11   -0.13    0.45
   0  -8 -12   -0.95    1.28
   0   8  12    0.52    1.15
   0  -8 -12   -0.14    0.95
   0  -8 -12   -0.20    0.61
   0   8  12    0.89    0.43
   0   8  12    0.27    0.43
   0  -8 -13    0.49    1.33
   0  -8 -13    1.58    0.66
   0   8  13    2.80    0.52
   0  -8 -14    1.00    1.28
   0  -8 -14    0.12    0.65
   0   8  14    0.89    0.49
   0   8  14    0.46    0.49
   0  -8 -15    6.95    1.59
   0   8  15   10.65    0.68
   0  -8 -15    7.82    0.84
   0   8  15    7.99    0.67
   0  -8 -16   19.22    0.91
   0  -8 -16   17.47    1.13
   0   8  16   20.09    0.96
   0   8  16   19.72    0.98
   0  -8 -17    6.56    0.55
   0   8  17    6.65    1.18
   0  -8 -17    5.90    0.80
   0   8  17    6.96    0.62
   0   8  17    6.32    0.61
   0  -8 -18    0.36    1.22
   0  -8 -18    2.55    0.47
   0   8  18    2.72    0.93
   0  -8 -18    1.76    0.69
   0   8  18    2.31    0.54
   0   8  18    2.06    0.52
   0  -8 -19    0.54    0.42
   0  -8 -19   -0.15    0.64
   0   8  19    0.27    0.50
   0   8  19    0.18    0.46
   0  -8 -20    2.75    0.50
   0  -8 -20    2.70    0.71
   0   8  20    1.64    0.52
   0  -8 -21   13.59    0.79
   0   8  21   15.18    0.77
   0  -8 -21   13.79    0.98
   0   8  21   14.43    0.79
   0   8  22    3.39    0.45
   0  -8 -22    2.95    0.49
   0  -8 -22    2.08    0.65
   0   8  22    3.09    0.50
   0   8  23   16.44    0.73
   0  -8 -23   13.56    0.77
   0   8  23   14.97    0.94
   0   8  23   15.47    0.75
   0   8  24    0.15    0.31
   0  -8 -24    0.31    0.35
   0   8  24    1.08    0.50
   0   8  25    0.57    0.26
   0   8  25    0.18    0.31
   0   8  26    0.97    0.20
   0  -9  19   -0.21    0.18
   0  -9  19    0.08    0.20
   0  -9  18    9.49    0.48
   0  -9  18    9.76    0.45
   0  -9  17    0.68    0.29
   0   9 -17    0.27    0.32
   0  -9  17    0.28    0.33
   0   9 -16   22.71    0.90
   0  -9  16   22.53    0.91
   0  -9  16   21.47    0.92
   0  -9  15    0.71    0.37
   0   9 -15    0.85    0.38
   0   9 -15    1.08    0.41
   0  -9  14   -0.34    0.40
   0   9 -14    0.30    0.39
   0   9 -14    0.57    0.43
   0  -9  13    0.87    0.42
   0   9 -13    0.36    0.42
   0   9 -13    0.47    0.46
   0  -9  13    0.94    0.29
   0   9 -12    3.46    0.50
   0  -9  12    3.37    0.53
   0  -9  12    3.64    0.39
   0   9 -11    4.25    0.52
   0  -9  11    4.37    0.57
   0  -9  11    5.23    0.45
   0  -9  10   17.50    1.72
   0  -9  10   16.86    1.76
   0  -9  10   20.44    1.01
   0   9 -10   20.75    0.94
   0  -9  10   20.48    0.90
   0  -9   9    0.47    0.50
   0  -9   9    0.98    0.92
   0   9  -9    1.04    0.49
   0  -9   9    1.20    0.39
   0  -9   8   -0.02    0.51
   0  -9   8    0.96    0.92
   0   9  -8   -0.08    0.46
   0  -9   8    0.42    0.38
   0  -9   7    7.19    1.22
   0   9  -7    6.49    0.62
   0  -9   7    7.38    0.57
   0   9  -6    3.99    1.47
   0  -9   6    4.06    1.10
   0  -9   6    2.50    1.24
   0  -9   6    4.85    0.51
   0  -9   5    0.71    1.07
   0  -9   5   -0.03    0.86
   0   9  -5    0.16    1.30
   0  -9   5   -0.42    0.93
   0  -9   5    0.62    0.39
   0   9  -4   14.55    2.02
   0  -9   4   20.11    1.89
   0  -9   4   17.93    1.60
   0  -9   4   16.23    0.86
   0  -9   3    0.14    0.76
   0   9  -3    0.11    1.37
   0  -9   3    0.51    0.42
   0  -9   3   -0.01    0.40
   0  -9   2    3.34    0.91
   0   9  -2    2.42    0.41
   0   9  -2    0.83    1.43
   0  -9   2    2.14    0.46
   0  -9   2    1.68    0.44
   0   9  -1    1.81    0.40
   0  -9   1    2.30    0.82
   0  -9   1    1.90    0.44
   0  -9   1    1.27    0.41
   0  -9   0    0.31    0.69
   0   9   0    0.39    0.38
   0   9   0   -0.88    1.43
   0  -9   0   -0.08    0.41
   0  -9   0    0.08    0.38
   0  -9   0    0.13    0.40
   0   9   1   11.84    0.66
   0  -9  -1   12.45    0.73
   0  -9  -1   10.98    0.71
   0  -9  -1   12.83    0.70
   0   9   2    1.72    0.41
   0  -9  -2    2.51    0.78
   0   9   2    1.32    1.37
   0  -9  -2    2.19    0.46
   0  -9  -2    2.08    0.41
   0  -9  -3    1.97    0.77
   0   9   3    1.40    0.39
   0   9   3    2.65    1.31
   0   9   3    1.39    1.29
   0  -9  -3    2.00    0.47
   0  -9  -3    1.65    0.42
   0  -9  -4   -0.03    0.69
   0   9   4    0.96    0.38
   0   9   4    2.06    1.15
   0  -9  -4    0.36    0.58
   0   9   4    1.41    1.25
   0  -9  -4    0.94    0.46
   0  -9  -4    0.48    0.40
   0   9   5   14.90    0.72
   0  -9  -5   15.37    1.28
   0   9   5   13.04    1.84
   0   9   5   11.41    1.55
   0  -9  -5   14.31    0.83
   0  -9  -5   13.31    0.78
   0   9   6    4.15    0.45
   0  -9  -6    3.55    0.83
   0   9   6    2.44    1.34
   0  -9  -6    3.38    0.54
   0  -9  -6    3.37    0.49
   0   9   7   11.30    1.97
   0  -9  -7   16.84    0.93
   0   9   8    3.57    1.39
   0   9   8    3.53    0.49
   0  -9  -8    4.20    0.59
   0   9   9   12.61    1.80
   0  -9  -9   15.16    0.91
   0   9   9   14.57    0.79
   0  -9 -10   52.37    3.03
   0   9  10   47.63    1.82
   0  -9 -10   50.52    1.97
   0  -9 -11   45.72    2.72
   0  -9 -11   41.52    1.74
   0   9  11   40.67    1.59
   0   9  12    4.19    1.52
   0  -9 -12    3.91    1.23
   0   9  12    5.59    0.64
   0  -9 -13   83.21    3.15
   0   9  13   86.81    3.01
   0   9  14    7.50    0.68
   0  -9 -14    7.94    0.84
   0   9  15   14.42    0.83
   0  -9 -15   12.51    0.99
   0   9  15   14.03    0.81
   0  -9 -16    0.91    0.41
   0  -9 -16    1.02    0.70
   0   9  16    0.28    0.55
   0   9  16    0.89    0.52
   0  -9 -17    1.37    0.41
   0  -9 -17    0.47    0.67
   0   9  17    0.91    0.55
   0   9  17    1.46    0.51
   0  -9 -18    0.60    0.41
   0  -9 -18    0.27    0.66
   0   9  18    0.10    0.53
   0   9  18    0.18    0.49
   0  -9 -19    5.30    0.52
   0  -9 -19    3.98    0.74
   0   9  19    4.99    0.58
   0  -9 -20   -0.10    0.39
   0  -9 -20   -0.64    0.64
   0   9  20   -0.07    0.52
   0  -9 -21    3.68    0.45
   0   9  21    4.05    0.54
   0  -9 -21    3.97    0.63
   0  -9 -22    0.79    0.38
   0   9  22    1.42    0.38
   0  -9 -22    1.90    0.55
   0   9  23    0.36    0.31
   0   9  23    0.35    0.52
   0  -9 -23    0.23    0.45
   0   9  24    0.93    0.28
   0   9  24    0.79    0.45
   0  -9 -24    0.85    0.39
   0   9  25    2.06    0.23
   0  -9 -25    1.76    0.18
   0 -10  18    0.02    0.12
   0 -10  18    0.15    0.14
   0 -10  17    0.39    0.24
   0 -10  17    1.20    0.20
   0 -10  16    2.03    0.32
   0 -10  16    2.73    0.29
   0 -10  15    8.58    0.47
   0 -10  15    6.93    0.49
   0 -10  14    0.65    0.36
   0 -10  13    0.86    0.39
   0 -10  13    1.74    0.27
   0 -10  12   -0.24    0.42
   0  10 -12    0.42    0.37
   0 -10  12    0.24    0.28
   0 -10  11    3.08    0.49
   0  10 -11    3.23    0.44
   0 -10  11    2.83    0.36
   0  10 -10    3.18    0.45
   0 -10  10    2.63    0.50
   0  10 -10    3.59    0.51
   0 -10  10    2.07    0.40
   0  10  -9    3.74    0.49
   0 -10   9    3.88    0.56
   0  10  -9    4.50    0.51
   0 -10   9    4.33    0.45
   0 -10   8   12.51    0.79
   0  10  -8   13.22    0.74
   0 -10   8   11.37    0.70
   0 -10   7    8.08    1.29
   0 -10   7    9.92    0.74
   0 -10   7    8.76    1.37
   0  10  -7   12.03    0.69
   0 -10   7   10.17    0.66
   0 -10   6    3.82    1.04
   0  10  -6    4.46    1.99
   0  10  -6    3.65    1.35
   0 -10   6    4.80    1.15
   0  10  -6    5.94    0.58
   0 -10   6    5.69    0.54
   0  10  -5    1.33    1.81
   0 -10   5    3.41    1.31
   0 -10   5    4.60    1.17
   0  10  -5    2.10    1.48
   0 -10   5    4.48    1.10
   0 -10   5    5.04    0.53
   0  10  -4   12.35    2.10
   0 -10   4    7.50    1.61
   0 -10   4    6.84    1.24
   0 -10   4   11.86    0.76
   0  10  -3    7.48    1.80
   0 -10   3   11.86    1.77
   0  10  -3    7.61    2.12
   0 -10   3   11.67    1.35
   0 -10   3   10.14    0.71
   0 -10   2    5.32    1.06
   0  10  -2    4.61    1.94
   0 -10   2    5.74    1.48
   0  10  -2    5.26    1.65
   0 -10   2    4.96    0.59
   0 -10   2    4.24    0.56
   0  10  -1   22.10    0.96
   0 -10   1   16.70    1.56
   0  10  -1   11.17    2.35
   0  10  -1   14.97    2.26
   0 -10   1   26.23    2.28
   0 -10   1   20.61    1.03
   0 -10   1   17.63    0.99
   0 -10   0   46.34    2.53
   0  10   0   44.66    1.68
   0 -10   0   44.51    1.76
   0 -10   0   43.16    1.75
   0  10   1   16.36    0.80
   0 -10  -1   13.05    1.37
   0 -10  -1   10.02    1.24
   0  10   1    7.59    2.04
   0 -10  -1   14.16    0.85
   0 -10  -1   12.59    0.84
   0  10   2    8.38    0.74
   0 -10  -2    6.55    1.25
   0  10   2   11.71    2.01
   0 -10  -2    8.47    1.16
   0 -10  -2   18.48    0.91
   0 -10  -2   17.43    0.88
   0 -10  -2   17.02    0.85
   0 -10  -3    8.64    1.16
   0  10   3    7.53    0.59
   0  10   3    4.60    1.57
   0  10   3    7.08    1.88
   0 -10  -3    7.30    0.99
   0 -10  -3    7.83    0.69
   0 -10  -3    6.00    0.65
   0 -10  -3    7.27    0.62
   0  10   4    3.48    0.48
   0  10   4    2.06    1.61
   0 -10  -4    3.06    0.89
   0 -10  -4    2.40    0.57
   0 -10  -4    3.46    0.54
   0  10   5    1.41    0.45
   0 -10  -5    0.74    0.79
   0  10   5    1.12    1.44
   0 -10  -5    0.43    0.53
   0 -10  -5    0.74    0.49
   0  10   6    8.14    0.61
   0 -10  -6    9.52    1.19
   0 -10  -6    9.38    0.77
   0 -10  -6    8.67    0.69
   0  10   7    0.64    0.44
   0  10   7    1.59    1.48
   0 -10  -7    0.55    0.55
   0 -10  -7    0.36    0.46
   0 -10  -8    0.88    1.13
   0  10   8    0.37    1.45
   0 -10  -8    0.36    0.57
   0 -10  -8    1.05    0.47
   0 -10  -9   30.32    2.36
   0 -10  -9   27.87    1.31
   0 -10  -9   25.41    1.20
   0 -10 -10    7.70    1.56
   0  10  10    6.40    1.84
   0 -10 -10    9.36    0.91
   0  10  11    9.16    0.70
   0 -10 -11    9.98    0.84
   0 -10 -11    8.18    1.49
   0  10  12   -0.27    0.54
   0 -10 -12    0.26    0.62
   0 -10 -12   -0.44    1.06
   0 -10 -13    2.57    0.68
   0  10  13    2.11    0.57
   0 -10 -14    6.55    0.79
   0  10  14    7.42    0.68
   0  10  15    0.64    0.55
   0 -10 -15    1.10    0.65
   0 -10 -16    3.47    0.44
   0  10  16    4.10    0.60
   0 -10 -16    4.87    0.75
   0 -10 -17    8.84    0.59
   0  10  17   10.44    0.73
   0 -10 -17   10.70    0.86
   0 -10 -18    0.72    0.37
   0 -10 -18    1.23    0.64
   0  10  18    0.46    0.53
   0 -10 -19    0.93    0.35
   0 -10 -19    0.68    0.58
   0  10  19    0.42    0.51
   0  10  19    0.84    0.72
   0 -10 -20    0.58    0.35
   0 -10 -20    1.06    0.55
   0  10  20    0.78    0.47
   0  10  20    1.86    0.71
   0  10  21    0.37    0.43
   0 -10 -21    0.38    0.48
   0  10  21   -0.26    0.63
   0 -10 -21    0.45    0.38
   0  10  22    0.73    0.31
   0  10  22    0.33    0.38
   0 -10 -22   -0.14    0.44
   0 -10 -22    0.47    0.33
   0  10  23   10.93    0.48
   0 -10 -23    7.89    0.56
   0  10  24    0.68    0.22
   0 -10 -24    0.51    0.29
   0  10  24    1.20    0.37
   0 -11  16    2.54    0.17
   0 -11  15    2.92    0.25
   0 -11  14    1.22    0.27
   0 -11  13    1.55    0.32
   0 -11  12    2.31    0.39
   0 -11  12    2.43    0.26
   0 -11  11    4.17    0.49
   0 -11  11    3.95    0.36
   0 -11  10    7.54    0.58
   0  11 -10    9.07    0.55
   0 -11  10    7.57    0.48
   0 -11   9   12.07    0.75
   0  11  -9   13.90    0.70
   0 -11   9   11.77    0.65
   0 -11   8    3.46    0.54
   0  11  -8    3.61    0.48
   0 -11   8    3.45    0.43
   0 -11   7   20.11    1.02
   0  11  -7   21.46    0.94
   0 -11   7   19.77    0.93
   0 -11   6    0.47    0.49
   0  11  -6    0.95    0.43
   0 -11   6    0.71    0.43
   0  11  -5   18.06    0.88
   0 -11   5   17.79    0.91
   0 -11   4    1.17    0.89
   0  11  -4    0.06    1.39
   0 -11   4   -0.25    1.26
   0 -11   4    0.59    0.92
   0  11  -4   -2.44    1.94
   0  11  -4    0.01    0.43
   0 -11   4    1.23    0.45
   0  11  -3   -1.09    1.45
   0 -11   3    0.31    0.91
   0  11  -3    0.45    1.72
   0 -11   3   -0.94    1.30
   0 -11   3   -0.18    0.82
   0 -11   3    0.91    0.45
   0  11  -2    2.57    1.83
   0  11  -2    6.23    1.74
   0 -11   2    6.86    1.20
   0 -11   2    6.73    1.56
   0 -11   2    7.23    1.15
   0 -11   2    6.56    0.63
   0 -11   1   11.01    1.31
   0 -11   1    9.16    1.28
   0 -11   1   11.08    1.80
   0  11  -1    7.83    1.99
   0  11  -1    7.97    1.99
   0 -11   1   11.97    0.79
   0 -11   1   10.25    0.74
   0  11   0    1.67    0.49
   0 -11   0    1.26    0.90
   0  11   0    1.00    1.54
   0  11   0   -1.17    1.61
   0 -11   0    3.18    1.41
   0 -11   0    1.10    0.87
   0 -11   0    0.20    0.52
   0 -11   0    0.72    0.53
   0  11   1   12.14    0.74
   0 -11  -1    9.33    1.26
   0  11   1   11.02    2.11
   0  11   1    9.01    1.91
   0 -11  -1   10.73    1.83
   0 -11  -1    8.04    1.21
   0 -11  -1   10.37    0.81
   0 -11  -1   11.03    0.79
   0 -11  -2   23.66    1.79
   0  11   2   26.42    1.11
   0 -11  -2   21.27    1.67
   0 -11  -2   25.15    1.19
   0 -11  -2   23.00    1.16
   0 -11  -3   19.92    1.71
   0  11   3   24.32    1.07
   0 -11  -3   22.31    1.14
   0 -11  -3   21.54    1.09
   0 -11  -3   20.30    1.09
   0  11   4   18.07    0.92
   0 -11  -4   15.04    1.51
   0  11   4   13.15    2.12
   0 -11  -4   20.24    2.14
   0 -11  -4   16.65    0.99
   0 -11  -4   15.90    0.96
   0 -11  -4   16.46    0.94
   0 -11  -5    7.38    1.15
   0  11   5   10.64    0.71
   0  11   5    8.23    1.98
   0 -11  -5   10.58    1.70
   0 -11  -5    9.16    0.79
   0 -11  -5   10.46    0.75
   0 -11  -5    8.99    0.74
   0  11   6    7.86    0.67
   0  11   6    4.06    1.74
   0 -11  -6    8.17    1.67
   0 -11  -6    6.30    0.70
   0 -11  -6    4.05    0.62
   0  11   7   90.13    3.21
   0 -11  -7   85.53    4.57
   0 -11  -7   97.34    3.36
   0 -11  -7   92.75    3.30
   0  11   8   17.60    0.87
   0  11   8    9.06    2.05
   0 -11  -8   16.18    1.98
   0 -11  -8   11.28    0.95
   0 -11  -8   11.60    0.88
   0  11   9    4.92    1.79
   0 -11  -9    7.57    1.63
   0 -11  -9    8.38    0.81
   0 -11  -9    8.17    0.73
   0 -11 -10    2.53    1.30
   0  11  10    0.06    1.42
   0 -11 -10    0.93    0.63
   0  11  10    2.30    0.60
   0 -11 -10    1.10    0.55
   0  11  11    1.88    1.40
   0 -11 -11    3.80    1.32
   0 -11 -11    3.75    0.71
   0  11  11    3.66    0.64
   0 -11 -11    3.69    0.63
   0 -11 -12   10.01    0.86
   0  11  12   10.20    0.87
   0 -11 -12   10.66    0.79
   0 -11 -13   11.46    0.92
   0  11  13   11.02    0.93
   0 -11 -13   12.21    0.82
   0 -11 -14   17.49    1.03
   0  11  14   16.80    1.07
   0 -11 -14   15.63    0.93
   0 -11 -15    7.34    0.51
   0  11  15    7.55    0.82
   0 -11 -15    7.55    0.75
   0 -11 -15    6.15    0.64
   0 -11 -16    0.24    0.33
   0 -11 -16    0.54    0.59
   0  11  16    0.51    0.65
   0  11  17    1.84    0.70
   0 -11 -17    0.94    0.59
   0 -11 -18    5.80    0.65
   0  11  18    4.49    0.74
   0 -11 -19    1.85    0.53
   0  11  19    1.82    0.66
   0  11  20    5.45    0.68
   0 -11 -20    5.19    0.56
   0 -11 -20    4.65    0.47
   0  11  21    0.47    0.54
   0 -11 -21   -0.16    0.40
   0 -11 -21    0.59    0.33
   0  11  22   -0.08    0.25
   0 -11 -22   -0.34    0.33
   0  11  22    0.07    0.44
   0 -11 -22   -0.34    0.27
   0  11  23    0.34    0.19
   0 -11 -23   -0.24    0.25
   0  11  23    0.27    0.34
   0 -12  14    0.82    0.12
   0 -12  13    0.28    0.18
   0 -12  13   -0.01    0.21
   0 -12  12    0.39    0.26
   0 -12  12   -0.26    0.25
   0 -12  11    0.92    0.31
   0  12 -11    2.19    0.29
   0 -12  10    3.13    0.39
   0  12 -10    4.18    0.38
   0 -12  10    3.69    0.29
   0 -12   9    6.22    0.50
   0 -12   9    5.04    0.39
   0 -12   8   10.31    0.65
   0  12  -8   11.12    0.59
   0 -12   8   10.32    0.55
   0 -12   7   22.65    1.04
   0  12  -7   24.68    0.97
   0 -12   7   22.42    0.96
   0 -12   6    3.03    0.53
   0  12  -6    3.70    0.43
   0 -12   6    3.15    0.43
   0 -12   5    2.46    0.55
   0  12  -5    2.25    0.43
   0 -12   5    2.24    0.43
   0  12  -4    3.32    0.43
   0 -12   4    3.38    0.48
   0  12  -3    9.36    0.57
   0 -12   3    8.41    0.64
   0  12  -2   10.13    0.59
   0 -12   2    9.87    0.69
   0  12  -1    4.22    0.46
   0 -12   1    5.92    0.60
   0  12   0    2.25    0.50
   0  12   0    2.30    0.39
   0 -12   0    1.83    0.52
   0  12   1    9.95    0.75
   0 -12  -1   12.50    0.81
   0 -12  -1   11.46    0.76
   0  12   2   25.58    1.11
   0 -12  -2   25.64    1.19
   0 -12  -2   22.73    1.16
   0  12   3    0.89    0.56
   0 -12  -3    1.94    0.59
   0 -12  -3    2.60    0.62
   0  12   4    4.70    0.58
   0 -12  -4    4.79    1.46
   0  12   4    2.30    1.65
   0 -12  -4    3.89    0.64
   0 -12  -4    4.48    0.61
   0  12   5    0.35    0.51
   0  12   5    0.91    1.52
   0 -12  -5    0.78    1.26
   0 -12  -5    1.29    0.58
   0 -12  -5    1.24    0.53
   0 -12  -5    1.57    0.55
   0  12   6    2.42    0.55
   0 -12  -6    1.62    0.59
   0 -12  -6    2.05    0.55
   0  12   7   14.89    0.82
   0 -12  -7   14.30    0.91
   0 -12  -7   13.73    0.88
   0  12   8    3.78    0.58
   0 -12  -8    3.97    0.66
   0 -12  -8    2.63    0.60
   0  12   9   53.56    2.06
   0 -12  -9   58.98    2.19
   0 -12  -9   57.38    2.17
   0 -12  -9   53.86    2.12
   0 -12 -10    3.13    0.66
   0 -12 -10    2.03    0.58
   0 -12 -11    1.79    0.62
   0  12  11    3.74    0.62
   0 -12 -11    2.47    0.59
   0  12  12    3.23    0.64
   0 -12 -12    3.20    0.64
   0 -12 -12    3.01    0.58
   0 -12 -13    1.86    0.60
   0  12  13    1.30    0.60
   0 -12 -13    1.69    0.56
   0 -12 -14    1.46    0.59
   0  12  14    0.94    0.61
   0 -12 -14    1.85    0.51
   0  12  15    1.58    0.51
   0  12  15    1.90    0.61
   0 -12 -15    0.41    0.57
   0 -12 -15    2.12    0.51
   0 -12 -16   -0.37    0.56
   0  12  16    0.29    0.58
   0  12  16    1.54    0.46
   0 -12 -16    0.99    0.44
   0 -12 -17   -0.36    0.50
   0  12  17   -0.11    0.57
   0  12  18   -0.49    0.55
   0 -12 -18   -0.15    0.44
   0  12  19   -0.41    0.51
   0 -12 -19    0.40    0.39
   0 -12 -20   -0.18    0.34
   0  12  20   -0.02    0.47
   0  12  21    0.08    0.22
   0  12  21   -0.62    0.40
   0 -12 -21   -0.19    0.27
   0 -12 -21   -0.38    0.25
   0  12  22    0.87    0.17
   0 -12 -22    0.58    0.19
   0 -13  11   -0.08    0.15
   0 -13  10    1.22    0.22
   0 -13   9    0.40    0.15
   0 -13   8    0.25    0.29
   0 -13   8    0.36    0.20
   0 -13   7   10.93    0.58
   0 -13   7   10.87    0.51
   0 -13   6    1.34    0.38
   0 -13   6    1.82    0.33
   0 -13   5    3.80    0.47
   0 -13   5    3.73    0.39
   0 -13   4    2.29    0.48
   0 -13   4    2.73    0.40
   0 -13   3   10.47    0.68
   0 -13   3   10.40    0.62
   0 -13   2   10.33    0.67
   0 -13   1   40.35    1.56
   0 -13   0   30.48    1.30
   0  13   1    1.40    0.45
   0 -13  -1    1.70    0.50
   0  13   2    2.08    0.50
   0 -13  -2    1.83    0.51
   0  13   3    2.15    0.50
   0 -13  -3    2.43    0.51
   0 -13  -3    2.35    0.52
   0  13   4   -0.70    0.46
   0 -13  -4   -0.56    0.50
   0  13   4    0.27    0.49
   0 -13  -4   -0.68    0.49
   0  13   5   -0.19    0.45
   0  13   5    0.83    0.49
   0 -13  -5   -0.13    0.50
   0 -13  -5   -0.32    0.48
   0  13   6    3.97    0.53
   0 -13  -6    2.73    0.57
   0 -13  -6    3.01    0.56
   0  13   7   17.12    0.83
   0 -13  -7   14.40    0.88
   0  13   8    4.16    0.53
   0 -13  -8    4.39    0.61
   0 -13  -8    3.23    0.56
   0  13   9   12.31    0.69
   0 -13  -9   12.01    0.79
   0 -13  -9   10.77    0.75
   0  13  10    0.50    0.43
   0 -13 -10   -0.10    0.48
   0 -13 -10   -0.08    0.46
   0 -13 -10   -0.13    0.47
   0 -13 -11    3.14    0.56
   0 -13 -11    2.73    0.50
   0 -13 -11    3.56    0.53
   0 -13 -12    5.67    0.60
   0 -13 -12    5.21    0.57
   0 -13 -12    5.74    0.54
   0  13  13    2.55    0.49
   0 -13 -13    4.15    0.54
   0 -13 -13    4.01    0.47
   0 -13 -13    3.11    0.51
   0  13  14   -0.28    0.46
   0 -13 -14    0.15    0.44
   0  13  14    0.58    0.48
   0 -13 -14    0.04    0.36
   0 -13 -15    0.19    0.40
   0  13  15   -0.38    0.45
   0  13  15   -0.17    0.42
   0 -13 -15   -0.41    0.35
   0 -13 -15   -0.74    0.44
   0  13  16    2.56    0.43
   0  13  16    1.45    0.46
   0 -13 -16    2.32    0.42
   0 -13 -16    2.01    0.41
   0  13  17    0.86    0.42
   0 -13 -17    1.54    0.37
   0 -13 -17    0.75    0.36
   0 -13 -18    1.87    0.34
   0  13  18    1.01    0.40
   0  13  19    0.92    0.35
   0 -13 -19    1.56    0.27
   0  13  20    1.21    0.19
   0  13  20    0.67    0.26
   0 -13 -20    0.99    0.20
   0 -14   8    0.01    0.14
   0 -14   7    1.27    0.22
   0 -14   6    0.38    0.24
   0 -14   6    0.76    0.17
   0 -14   5    0.26    0.27
   0 -14   5   -0.02    0.21
   0 -14   4    0.24    0.29
   0 -14   4    0.08    0.24
   0 -14   3    1.22    0.30
   0 -14   2    5.54    0.42
   0 -14   1    0.80    0.34
   0 -14   0   13.01    0.66
   0 -14  -1   13.47    0.69
   0  14   2    1.87    0.38
   0 -14  -2    1.61    0.43
   0  14   3   11.32    0.66
   0 -14  -3   11.68    0.66
   0  14   4    3.26    0.49
   0 -14  -4    4.95    0.51
   0  14   5    1.26    0.47
   0 -14  -5    0.91    0.42
   0 -14  -6    3.21    0.47
   0  14   6    2.69    0.51
   0 -14  -6    2.89    0.47
   0  14   7    3.03    0.43
   0 -14  -7    1.93    0.45
   0  14   7    2.12    0.52
   0  14   8    3.87    0.44
   0 -14  -8    2.76    0.46
   0  14   8    3.17    0.50
   0  14   9   10.72    0.59
   0  14   9   10.93    0.68
   0  14  10    2.03    0.39
   0  14  10    2.26    0.49
   0 -14 -10    1.58    0.41
   0 -14 -10    1.40    0.40
   0 -14 -11    5.53    0.48
   0  14  11    6.76    0.57
   0 -14 -11    6.08    0.50
   0 -14 -11    6.15    0.48
   0 -14 -12    0.57    0.32
   0 -14 -12    0.19    0.36
   0 -14 -12    0.43    0.34
   0 -14 -13    0.00    0.34
   0 -14 -13    0.06    0.31
   0 -14 -14    0.46    0.32
   0  14  14    0.44    0.36
   0 -14 -14    0.27    0.27
   0 -14 -15    1.81    0.32
   0  14  15    1.76    0.34
   0 -14 -16    0.15    0.25
   0 -14 -17    0.43    0.21
   0 -14 -18    0.54    0.15
   0 -15   3    0.92    0.14
   0 -15   2    0.41    0.18
   0  15  -1    3.28    0.29
   0 -15   1    2.86    0.26
   0  15   0    0.82    0.25
   0 -15   0    0.65    0.23
   0 -15  -1   -0.07    0.25
   0 -15  -2    1.05    0.33
   0 -15  -2    0.42    0.27
   0 -15  -3    0.40    0.31
   0  15   4    0.29    0.26
   0 -15  -4   -0.14    0.28
   0 -15  -5    0.37    0.32
   0  15   5    0.42    0.30
   0 -15  -5   -0.12    0.28
   0 -15  -6    3.45    0.40
   0  15   6    3.30    0.37
   0 -15  -6    2.90    0.34
   0  15   7    1.79    0.36
   0 -15  -7    0.85    0.32
   0  15   8    0.55    0.34
   0 -15  -8    0.60    0.30
   0  15   9    0.58    0.25
   0 -15  -9    0.67    0.30
   0  15   9    0.68    0.35
   0  15  10    6.51    0.45
   0 -15 -10    5.88    0.38
   0 -15 -11    3.51    0.31
   0 -15 -11    2.60    0.30
   0 -15 -12    0.49    0.23
   0 -15 -12    0.41    0.21
   0 -15 -13    3.93    0.27
   0  15  14    0.39    0.21
   0 -16  -4    0.85    0.13
   0 -16  -4    1.26    0.13
   0  16   5    1.82    0.18
   0 -16  -5    1.55    0.14
   0 -16  -6    0.32    0.12
  -1  15  12    0.36    0.20
   1 -15 -12    0.06    0.14
  -1  15  11    0.76    0.24
  -1  15  10    2.89    0.30
  -1  15   9    0.68    0.27
  -1  15   8    1.60    0.27
   1 -15  -8    0.99    0.24
  -1  15   7    5.35    0.37
   1 -15  -7    4.90    0.34
  -1  15   6    2.30    0.29
   1 -15  -6    2.82    0.29
  -1  15   5    3.89    0.30
   1 -15  -5    4.26    0.32
  -1  15   4    1.45    0.29
  -1  15   4    1.23    0.20
   1 -15  -4    0.99    0.25
  -1  15   3    1.26    0.28
   1 -15  -3    1.13    0.27
   1 -15  -3    0.60    0.23
  -1  15   2    5.67    0.35
   1 -15  -2    4.97    0.30
  -1  15   1    0.34    0.23
   1 -15  -1    0.52    0.23
   1 -15  -1    0.48    0.19
  -1  15   0    5.95    0.30
   1 -15   0    5.52    0.28
   1 -15   1    0.41    0.18
   1 -15   1    0.47    0.13
   1 -15   2    0.16    0.14
  -1  14  17    1.11    0.18
  -1  14  16    0.51    0.16
  -1  14  16    0.23    0.24
   1 -14 -16    0.15    0.15
  -1  14  15    1.35    0.22
  -1  14  15    1.01    0.26
   1 -14 -15    0.56    0.21
  -1  14  14    0.81    0.24
   1 -14 -14    0.64    0.25
  -1  14  14    0.98    0.31
   1 -14 -13    2.81    0.33
   1 -14 -13    2.22    0.33
  -1  14  12    0.48    0.28
   1 -14 -12   -0.08    0.29
   1 -14 -12   -0.52    0.32
   1 -14 -11    0.72    0.30
   1 -14 -11    0.47    0.31
  -1  14  11    0.57    0.40
   1 -14 -10    4.18    0.41
  -1  14  10    4.80    0.50
  -1  14   9    0.02    0.42
   1 -14  -9    0.18    0.33
  -1  14   8   -0.06    0.43
   1 -14  -8    0.26    0.34
   1 -14  -8    0.38    0.37
   1 -14  -7    1.74    0.38
  -1  14   7    1.49    0.44
   1 -14  -7    1.50    0.40
  -1  14   6   10.43    0.64
   1 -14  -6    8.38    0.57
  -1  14   5    6.79    0.57
   1 -14  -5   10.74    0.60
  -1  14   4   27.72    1.15
   1 -14  -4   28.55    1.13
  -1  14   3    4.95    0.45
   1 -14  -3    4.42    0.45
  -1  14   2    1.30    0.33
   1 -14  -2    0.82    0.35
   1 -14  -1    4.13    0.41
   1 -14   0    1.61    0.33
  -1  14  -1    3.27    0.37
   1 -14   1    2.90    0.41
   1 -14   1    3.15    0.34
  -1  14  -2    8.53    0.48
   1 -14   2    9.34    0.52
   1 -14   2    9.41    0.47
  -1  14  -3    0.17    0.23
   1 -14   3    0.60    0.30
   1 -14   3    0.40    0.22
   1 -14   4    1.24    0.28
   1 -14   4    1.67    0.21
   1 -14   5    0.06    0.21
   1 -14   5    0.04    0.13
   1 -14   6    0.24    0.19
   1 -14   7    1.92    0.17
  -1  13  19    0.47    0.21
   1 -13 -19    0.29    0.16
   1 -13 -19   -0.17    0.19
   1 -13 -18    4.82    0.34
   1 -13 -18    4.76    0.35
  -1  13  17    1.66    0.26
  -1  13  17    0.40    0.35
   1 -13 -17    1.42    0.30
   1 -13 -17    0.50    0.30
  -1  13  16    0.10    0.27
  -1  13  16   -0.53    0.37
   1 -13 -16    0.08    0.32
  -1  13  15    0.58    0.30
  -1  13  15    0.05    0.37
   1 -13 -15    0.09    0.35
  -1  13  15   -0.65    0.39
   1 -13 -15    0.45    0.32
  -1  13  14    2.54    0.44
  -1  13  14    3.48    0.48
   1 -13 -14    3.37    0.44
   1 -13 -14    2.68    0.43
   1 -13 -14    2.86    0.40
  -1  13  13    4.61    0.55
   1 -13 -13    4.35    0.48
   1 -13 -13    4.30    0.45
   1 -13 -13    3.31    0.47
   1 -13 -12    4.36    0.50
   1 -13 -12    4.33    0.50
   1 -13 -12    4.39    0.50
   1 -13 -11    1.32    0.44
   1 -13 -11   -0.18    0.43
   1 -13 -10   -0.11    0.42
  -1  13  10   -0.08    0.49
   1 -13 -10   -0.77    0.43
   1 -13  -9    0.65    0.44
  -1  13   9    0.81    0.56
   1 -13  -9   -0.18    0.43
   1 -13  -8    0.85    0.44
  -1  13   8    0.70    0.55
   1 -13  -8    0.77    0.45
  -1  13   7    2.32    0.57
   1 -13  -7    2.30    0.48
   1 -13  -7    1.51    0.49
   1 -13  -6   -0.20    0.43
  -1  13   6    0.54    0.54
   1 -13  -6    0.29    0.45
  -1  13   5    2.62    0.54
   1 -13  -5    2.21    0.47
   1 -13  -5    2.31    0.49
  -1  13   4    0.19    0.50
   1 -13  -4   -0.14    0.42
   1 -13  -4   -0.55    0.47
  -1  13   3    1.22    0.49
   1 -13  -3    0.41    0.46
  -1  13   2    2.87    0.50
   1 -13  -2    1.99    0.49
  -1  13   1    1.41    0.44
   1 -13  -1    0.73    0.44
   1 -13   0   -0.26    0.41
   1 -13   1    4.29    0.47
   1 -13   2    1.21    0.37
   1 -13   3    1.30    0.44
   1 -13   3    0.96    0.35
  -1  13  -4    8.94    0.54
   1 -13   4    9.67    0.62
   1 -13   4   10.88    0.54
  -1  13  -5    2.27    0.31
   1 -13   5    1.33    0.39
   1 -13   5    1.79    0.31
   1 -13   6    2.87    0.37
   1 -13   6    2.78    0.29
   1 -13   7    0.02    0.28
   1 -13   7    0.04    0.18
   1 -13   8    0.45    0.25
   1 -13   9    1.13    0.23
   1 -13  10   -0.06    0.16
   1 -12 -21    0.35    0.18
  -1  12  21    0.57    0.28
  -1  12  20    0.07    0.21
  -1  12  20   -0.32    0.38
   1 -12 -20   -0.02    0.26
  -1  12  19    0.63    0.26
   1 -12 -19    0.12    0.32
   1 -12 -19    0.23    0.30
   1 -12 -18    2.60    0.43
  -1  12  18    2.35    0.53
   1 -12 -18    3.16    0.41
  -1  12  17    2.09    0.35
  -1  12  17    0.68    0.55
   1 -12 -17    0.48    0.43
   1 -12 -17    1.26    0.40
  -1  12  16    9.15    0.53
  -1  12  16    8.05    0.72
  -1  12  16    8.13    0.58
   1 -12 -16    6.44    0.61
   1 -12 -16    7.58    0.60
  -1  12  15   15.24    0.69
  -1  12  15   10.26    0.81
   1 -12 -15   12.76    0.78
  -1  12  15   14.14    0.77
   1 -12 -15   11.82    0.75
  -1  12  14    2.52    0.43
   1 -12 -14    2.60    0.54
  -1  12  14    2.85    0.62
  -1  12  14    3.27    0.56
   1 -12 -14    2.44    0.54
  -1  12  13    3.72    0.48
  -1  12  13    4.58    0.64
   1 -12 -13    2.18    0.57
  -1  12  13    3.47    0.57
   1 -12 -13    2.56    0.52
   1 -12 -12   19.53    1.01
   1 -12 -12   18.07    0.96
   1 -12 -11    5.92    0.64
  -1  12  11    4.81    0.63
   1 -12 -11    4.99    0.60
   1 -12 -10    3.46    0.59
   1 -12 -10    2.07    0.53
   1 -12  -9    2.13    0.55
   1 -12  -9    0.28    0.50
   1 -12  -8    2.07    0.57
   1 -12  -8    1.04    0.50
   1 -12  -7    1.26    0.55
   1 -12  -7    0.53    0.48
   1 -12  -7    1.42    0.54
   1 -12  -6    6.70    0.65
   1 -12  -6    6.71    0.65
   1 -12  -6    7.03    0.63
   1 -12  -5    0.40    0.51
  -1  12   5    0.19    0.52
   1 -12  -5    0.40    0.50
   1 -12  -4    3.48    0.58
  -1  12   4    4.10    0.61
   1 -12  -4    4.21    0.60
   1 -12  -3    4.71    0.59
  -1  12   3    5.04    0.63
   1 -12  -3    4.21    0.58
  -1  12   2    7.94    0.71
   1 -12  -2   10.24    0.70
   1 -12  -2    8.68    0.71
  -1  12   1    4.65    0.58
   1 -12  -1    4.17    0.57
  -1  12   0    2.51    0.50
   1 -12   0    2.89    0.52
   1 -12   1    0.30    0.45
   1 -12   2   -0.04    0.42
   1 -12   3    0.80    0.41
   1 -12   4    3.28    0.45
   1 -12   5    0.75    0.46
   1 -12   5    1.19    0.38
   1 -12   6    4.20    0.51
   1 -12   6    4.72    0.42
   1 -12   7    3.05    0.46
   1 -12   7    3.51    0.36
   1 -12   8    0.05    0.36
   1 -12   8   -0.03    0.26
   1 -12   9    0.54    0.33
   1 -12   9    0.28    0.21
   1 -12  10    0.35    0.29
   1 -12  11    2.35    0.30
   1 -12  12    0.90    0.24
   1 -12  12    1.33    0.22
   1 -12  13    1.21    0.15
   1 -12  13    0.70    0.18
   1 -11 -23   -0.02    0.15
  -1  11  23   -0.15    0.24
  -1  11  22   -0.36    0.37
   1 -11 -22   -0.24    0.26
   1 -11 -22   -0.23    0.23
   1 -11 -21    2.72    0.39
  -1  11  21    3.36    0.51
  -1  11  20    0.35    0.30
  -1  11  20    0.50    0.54
   1 -11 -20   -0.12    0.41
  -1  11  19    5.90    0.43
   1 -11 -19    5.03    0.55
  -1  11  19    5.20    0.66
  -1  11  18    0.55    0.37
  -1  11  18    1.08    0.62
   1 -11 -18    0.69    0.52
   1 -11 -18    1.54    0.46
   1 -11 -17    5.94    0.45
  -1  11  17    5.26    0.50
  -1  11  17    5.82    0.76
   1 -11 -17    4.96    0.63
   1 -11 -17    6.10    0.59
  -1  11  16   -0.09    0.41
   1 -11 -16    0.42    0.32
  -1  11  16    0.84    0.67
  -1  11  16    0.19    0.47
   1 -11 -16   -0.18    0.53
   1 -11 -16    0.26    0.46
   1 -11 -15    1.00    0.34
  -1  11  15    0.01    0.42
  -1  11  15    1.06    0.50
   1 -11 -15    0.64    0.58
  -1  11  15    0.28    0.64
   1 -11 -15    0.62    0.48
  -1  11  14    0.78    0.45
  -1  11  14    1.64    0.69
  -1  11  14    0.74    0.55
   1 -11 -14    0.09    0.58
   1 -11 -14    0.20    0.51
  -1  11  13   13.96    0.76
  -1  11  13   12.77    0.94
   1 -11 -13   11.58    0.89
   1 -11 -13   12.55    0.83
  -1  11  12    0.26    0.48
  -1  11  12    0.81    0.68
   1 -11 -12   -0.07    0.58
   1 -11 -12    0.05    0.53
  -1  11  11    3.85    0.56
  -1  11  11    3.75    0.67
   1 -11 -11    2.22    0.65
   1 -11 -11    2.41    0.60
   1 -11 -10   19.43    2.10
  -1  11  10   18.55    2.22
   1 -11 -10   20.85    1.14
   1 -11 -10   17.88    1.07
   1 -11  -9    5.73    1.51
  -1  11   9    4.62    1.51
   1 -11  -9    4.96    0.70
   1 -11  -9    5.14    0.64
  -1  11   8    6.52    1.86
   1 -11  -8    6.98    1.56
   1 -11  -8    7.77    0.75
   1 -11  -8    7.73    0.70
   1 -11  -7    6.22    1.64
  -1  11   7    2.49    1.71
   1 -11  -7    4.72    0.66
   1 -11  -7    4.62    0.61
  -1  11   6    0.72    1.66
   1 -11  -6    1.08    0.55
   1 -11  -6    0.70    0.51
  -1  11   5    0.40    1.55
   1 -11  -5    2.04    0.59
   1 -11  -5    1.62    0.56
   1 -11  -5    1.59    0.51
   1 -11  -4    9.96    1.23
  -1  11   4   12.01    2.18
   1 -11  -4   13.26    0.84
   1 -11  -4   12.80    0.84
   1 -11  -4   11.84    0.79
   1 -11  -3   11.09    1.29
  -1  11   3   10.04    2.12
   1 -11  -3   15.31    0.89
   1 -11  -3   13.51    0.88
   1 -11  -3   16.27    0.86
   1 -11  -2    4.39    0.61
   1 -11  -2    3.73    0.61
   1 -11  -1    7.04    1.07
  -1  11   1    4.04    1.81
  -1  11   1    3.98    1.60
  -1  11   1    7.10    0.68
   1 -11  -1    6.95    0.65
   1 -11  -1    7.28    0.68
   1 -11   0   16.44    1.48
  -1  11   0   12.14    2.16
   1 -11   0   13.03    1.45
  -1  11   0   10.80    2.00
   1 -11   0   16.23    2.14
  -1  11   0   15.35    0.90
   1 -11   0   19.64    0.95
  -1  11   0   18.18    0.77
   1 -11   0   16.60    0.93
   1 -11   1    0.89    0.77
  -1  11  -1    0.52    1.44
   1 -11   1    0.11    0.94
   1 -11   1   -1.34    1.47
  -1  11  -1   -0.62    1.57
  -1  11  -1    1.38    0.46
  -1  11  -1    1.13    0.35
   1 -11   1    0.95    0.49
   1 -11   2    0.40    0.78
  -1  11  -2   -0.35    1.52
  -1  11  -2   -0.12    1.48
   1 -11   2   -0.15    0.91
   1 -11   2    0.17    1.28
  -1  11  -2    0.72    0.37
   1 -11   2    1.07    0.48
  -1  11  -3   11.45    0.65
   1 -11   3   11.00    0.74
  -1  11  -4   49.99    1.77
   1 -11   4   45.62    1.83
  -1  11  -5    2.48    0.43
   1 -11   5    2.56    0.47
   1 -11   6   12.06    0.79
  -1  11  -6   14.12    0.69
   1 -11   6   12.10    0.70
   1 -11   7    0.06    0.45
  -1  11  -7    0.36    0.39
   1 -11   7    0.40    0.36
   1 -11   8    6.65    0.60
  -1  11  -8    7.91    0.54
   1 -11   8    6.78    0.48
   1 -11   9    0.21    0.40
  -1  11  -9   -0.11    0.34
   1 -11   9    0.17    0.28
   1 -11  10    0.43    0.38
  -1  11 -10    0.25    0.34
   1 -11  10    0.10    0.25
   1 -11  11    4.66    0.43
  -1  11 -11    4.23    0.42
   1 -11  12    3.62    0.40
  -1  11 -12    5.96    0.40
   1 -11  13    7.76    0.44
   1 -11  14    0.33    0.23
   1 -11  15    0.91    0.22
   1 -11  15    1.67    0.18
   1 -10 -24    4.51    0.29
  -1  10  24    4.89    0.36
   1 -10 -23    0.05    0.29
   1 -10 -23    0.48    0.25
  -1  10  22    1.63    0.28
   1 -10 -22    1.39    0.39
   1 -10 -22    1.35    0.33
  -1  10  21    1.77    0.33
   1 -10 -21    1.76    0.33
   1 -10 -21    1.58    0.46
  -1  10  21    2.20    0.61
   1 -10 -21    1.37    0.38
   1 -10 -20    3.25    0.40
  -1  10  20    1.58    0.39
   1 -10 -20    1.67    0.52
  -1  10  20    2.54    0.64
   1 -10 -19    4.94    0.45
  -1  10  19    4.36    0.46
  -1  10  19    4.89    0.77
   1 -10 -19    3.81    0.63
   1 -10 -18   10.10    0.62
  -1  10  18   12.28    0.66
  -1  10  18   13.18    0.94
  -1  10  18   11.68    0.74
   1 -10 -18    9.76    0.82
  -1  10  17   14.00    0.71
   1 -10 -17   11.68    0.66
  -1  10  17   12.19    0.99
  -1  10  17   11.31    0.77
   1 -10 -17   10.52    0.84
  -1  10  16    4.88    0.53
   1 -10 -16    4.15    0.47
  -1  10  16    4.86    0.57
  -1  10  16    4.34    0.62
   1 -10 -16    4.22    0.70
  -1  10  16    5.55    0.80
  -1  10  15    2.72    0.50
  -1  10  15    3.77    0.78
  -1  10  15    2.88    0.60
   1 -10 -15    2.63    0.68
  -1  10  14   32.43    1.28
  -1  10  14   30.22    1.32
  -1  10  14   28.44    1.51
   1 -10 -14   28.17    1.42
  -1  10  13    2.85    0.53
   1 -10 -13    3.42    0.71
   1 -10 -12   46.19    2.02
  -1  10  12   46.05    2.03
  -1  10  11    3.38    0.58
   1 -10 -11    4.56    0.78
  -1  10  11    4.78    1.60
   1 -10 -11    4.77    1.50
  -1  10  10   59.49    2.00
   1 -10 -10   62.34    3.44
  -1  10  10   45.49    3.32
  -1  10  10   45.48    2.08
   1 -10 -10   52.20    2.12
  -1  10   9    4.57    1.88
   1 -10  -9    4.03    0.73
  -1  10   9    5.16    0.71
   1 -10  -9    4.18    0.66
  -1  10   8   38.35    3.09
  -1  10   8   47.85    1.84
   1 -10  -8   45.05    1.83
   1 -10  -8   41.24    1.76
  -1  10   7    9.16    1.99
   1 -10  -7    8.42    0.79
   1 -10  -7    9.85    0.73
  -1  10   6   10.19    1.98
   1 -10  -6    9.91    0.81
   1 -10  -6    9.52    0.70
   1 -10  -5   18.74    1.58
  -1  10   5   23.32    2.51
   1 -10  -5   23.57    1.15
   1 -10  -5   21.76    1.08
   1 -10  -4   20.64    1.69
  -1  10   4   22.86    2.54
   1 -10  -4   25.93    1.21
   1 -10  -4   25.45    1.16
  -1  10   3    2.68    1.45
   1 -10  -3    4.51    0.99
  -1  10   3    4.77    1.78
   1 -10  -3    3.33    0.62
   1 -10  -3    5.71    0.59
   1 -10  -2    1.05    0.86
  -1  10   2    0.17    1.54
   1 -10  -2    1.62    0.54
   1 -10  -2    2.72    0.50
   1 -10  -2    1.66    0.52
   1 -10  -1   18.93    1.53
   1 -10  -1   20.37    1.00
   1 -10  -1   17.77    0.97
   1 -10   0    0.85    0.85
  -1  10   0    1.18    1.66
  -1  10   0    0.26    1.39
   1 -10   0    0.91    0.50
   1 -10   0    1.12    0.53
   1 -10   1   32.08    2.00
  -1  10  -1   23.44    2.68
  -1  10  -1   22.39    2.50
   1 -10   1   32.98    1.33
  -1  10  -1   27.47    1.27
   1 -10   1   30.26    1.32
  -1  10  -2    2.08    1.52
  -1  10  -2    2.33    1.78
   1 -10   2    5.01    1.07
   1 -10   2    4.13    0.58
   1 -10   3    0.59    0.84
  -1  10  -3    0.17    1.49
  -1  10  -3    1.92    0.44
   1 -10   3    1.46    0.51
   1 -10   4   12.78    1.40
   1 -10   4   11.30    1.80
  -1  10  -4    9.40    1.82
  -1  10  -4    8.44    2.17
  -1  10  -4   15.73    0.76
   1 -10   4   14.47    0.80
   1 -10   5    0.92    0.92
  -1  10  -5    2.82    1.79
   1 -10   5    1.02    1.19
  -1  10  -5    1.10    1.35
  -1  10  -5    1.07    0.47
   1 -10   5    1.33    0.46
   1 -10   6   39.15    2.47
  -1  10  -6   32.33    2.77
  -1  10  -6   28.01    3.18
  -1  10  -6   47.66    1.66
   1 -10   6   43.13    1.67
  -1  10  -7    2.34    0.42
   1 -10   7    1.89    0.52
  -1  10  -7    2.77    0.48
   1 -10   7    1.98    0.43
   1 -10   8    0.29    0.46
  -1  10  -8    0.11    0.42
   1 -10   8    0.58    0.36
   1 -10   9    3.91    0.53
  -1  10  -9    4.11    0.47
   1 -10   9    4.06    0.41
   1 -10  10    0.42    0.42
  -1  10 -10    0.02    0.40
   1 -10  10    0.15    0.31
   1 -10  11    0.09    0.39
  -1  10 -11   -0.29    0.39
   1 -10  11    0.01    0.26
   1 -10  12    3.46    0.45
  -1  10 -12    3.10    0.43
   1 -10  13   23.03    1.00
  -1  10 -13   26.16    1.01
   1 -10  14    0.94    0.34
   1 -10  15   11.64    0.55
   1 -10  16   -0.36    0.27
   1 -10  16    0.42    0.22
   1 -10  17    3.41    0.22
   1 -10  17    2.95    0.25
   1  -9 -25    0.24    0.21
   1  -9 -24    3.94    0.39
  -1   9  24    4.21    0.45
   1  -9 -23    0.22    0.31
  -1   9  23    0.37    0.28
   1  -9 -23    0.80    0.40
  -1   9  23    0.59    0.50
   1  -9 -23    0.63    0.30
   1  -9 -22    0.39    0.34
  -1   9  22    0.16    0.32
   1  -9 -22    0.76    0.48
  -1   9  21   15.63    0.71
   1  -9 -21   14.71    0.85
   1  -9 -20    1.33    0.42
  -1   9  20    1.64    0.42
   1  -9 -20    2.72    0.62
  -1   9  19    8.77    0.57
   1  -9 -19    6.11    0.56
  -1   9  19    8.29    0.91
   1  -9 -19    6.78    0.76
  -1   9  18    0.47    0.44
   1  -9 -18    0.31    0.41
   1  -9 -18   -0.44    0.64
  -1   9  17    5.32    0.54
   1  -9 -17    5.37    0.51
  -1   9  17    6.05    0.63
  -1   9  17    4.39    0.81
   1  -9 -17    4.29    0.73
  -1   9  16   18.80    0.91
   1  -9 -16   19.69    0.90
  -1   9  16   20.01    0.97
  -1   9  15   24.74    1.10
  -1   9  15   23.53    1.13
   1  -9 -15   25.65    1.31
  -1   9  14   -0.20    0.47
   1  -9 -14    0.03    0.65
  -1   9  14   -0.19    0.56
  -1   9  13   -0.19    0.46
  -1   9  13    0.01    0.54
   1  -9 -13   -0.12    0.64
  -1   9  12    2.03    0.50
  -1   9  12    1.84    0.57
   1  -9 -12    3.32    0.70
   1  -9 -12    1.26    1.16
  -1   9  11   10.25    0.67
  -1   9  11    9.42    0.72
   1  -9 -11    8.87    0.82
  -1   9  10    6.60    0.63
  -1   9  10    7.35    0.71
  -1   9   9   66.82    2.31
   1  -9  -9   66.48    2.45
  -1   9   9   60.20    2.31
  -1   9   8   42.86    1.61
   1  -9  -8   41.58    1.74
  -1   9   8   38.34    2.99
  -1   9   7   10.65    0.64
  -1   9   7    7.97    1.72
   1  -9  -7    8.48    0.73
  -1   9   6   11.72    1.85
   1  -9  -6   11.70    0.80
   1  -9  -6   11.17    0.72
   1  -9  -5    9.40    1.26
  -1   9   5   10.55    1.81
   1  -9  -5   13.70    0.82
   1  -9  -5   13.17    0.75
   1  -9  -4   24.05    1.78
  -1   9   4   21.56    2.11
  -1   9   4   29.39    2.63
   1  -9  -4   32.03    1.33
   1  -9  -4   30.70    1.28
  -1   9   3   26.96    2.57
  -1   9   3   22.62    2.24
   1  -9  -3   26.88    1.09
   1  -9  -2   79.65    3.52
   1  -9  -2   79.82    2.83
   1  -9  -2   79.32    2.80
   1  -9  -1   21.07    1.57
   1  -9  -1   22.95    1.03
   1  -9  -1   18.72    1.00
   1  -9  -1   21.07    0.97
   1  -9   0    2.74    0.84
  -1   9   0    1.27    1.43
  -1   9   0    1.89    1.62
   1  -9   0    1.90    0.48
   1  -9   0    2.62    0.49
   1  -9   0    2.29    0.44
   1  -9   1    1.37    0.85
  -1   9  -1   -0.81    1.45
  -1   9  -1    1.24    1.64
   1  -9   1    1.31    0.46
   1  -9   1    1.28    0.44
   1  -9   2    7.27    1.12
  -1   9  -2    6.68    1.73
   1  -9   2    7.64    0.61
   1  -9   2    7.49    0.61
   1  -9   3    4.59    0.99
  -1   9  -3    3.31    1.90
  -1   9  -3    4.71    1.54
   1  -9   3    6.11    0.57
   1  -9   3    4.74    0.56
  -1   9  -4    0.73    1.72
  -1   9  -4    2.84    1.50
   1  -9   4    3.10    1.01
   1  -9   4    3.03    0.51
   1  -9   5    2.52    1.04
  -1   9  -5    5.22    2.05
  -1   9  -5    2.38    1.39
  -1   9  -5    3.44    0.49
   1  -9   5    4.17    0.52
   1  -9   6    6.89    1.20
  -1   9  -6    5.06    2.00
  -1   9  -6    7.75    1.61
   1  -9   6    8.31    1.59
  -1   9  -6    9.26    0.62
   1  -9   6    9.45    0.64
   1  -9   7    4.01    1.05
  -1   9  -7    3.35    1.32
  -1   9  -7    2.71    0.51
   1  -9   7    3.01    0.47
   1  -9   8    6.29    0.64
   1  -9   8    5.38    1.11
  -1   9  -8    8.16    0.59
   1  -9   8    7.31    0.54
  -1   9  -9   -0.50    0.45
   1  -9   9    0.29    0.47
   1  -9   9    0.39    0.86
  -1   9  -9   -0.05    0.43
   1  -9   9    0.22    0.36
   1  -9  10    0.60    0.46
  -1   9 -10   -0.47    0.45
  -1   9 -10    0.25    0.43
   1  -9  10    0.63    0.34
   1  -9  11    2.85    0.48
  -1   9 -11    2.24    0.43
  -1   9 -11    3.38    0.48
   1  -9  11    2.81    0.36
  -1   9 -12   -0.10    0.39
   1  -9  12   -0.01    0.43
   1  -9  12    0.23    0.27
  -1   9 -13    4.25    0.45
   1  -9  13    4.84    0.50
   1  -9  14    0.61    0.36
   1  -9  15   11.15    0.61
   1  -9  16    0.64    0.31
   1  -9  17   11.98    0.55
   1  -9  17   11.80    0.57
   1  -9  18    4.11    0.28
   1  -9  18    3.40    0.30
   1  -9  19    1.96    0.19
   1  -9  19    1.52    0.17
   1  -9  19    1.69    0.18
   1  -8 -26    1.06    0.20
   1  -8 -25    0.57    0.31
   1  -8 -24    3.81    0.41
  -1   8  24    5.24    0.36
  -1   8  24    4.92    0.41
   1  -8 -24    4.43    0.49
   1  -8 -23    3.91    0.46
  -1   8  23    5.63    0.41
  -1   8  23    4.98    0.66
   1  -8 -23    3.47    0.56
  -1   8  23    5.25    0.48
   1  -8 -22    1.18    0.43
  -1   8  22    1.83    0.39
   1  -8 -22    1.43    0.59
  -1   8  22    0.76    0.46
  -1   8  22    0.96    0.64
  -1   8  22    1.50    0.45
   1  -8 -21   -0.07    0.42
  -1   8  21   -0.56    0.42
   1  -8 -21   -0.23    0.60
  -1   8  21   -0.19    0.71
  -1   8  21   -0.42    0.49
  -1   8  20    0.36    0.42
   1  -8 -20   -0.29    0.43
   1  -8 -20   -0.56    0.66
  -1   8  20   -0.23    0.51
   1  -8 -19    0.99    0.43
  -1   8  19    0.56    0.45
   1  -8 -19    0.50    0.66
  -1   8  19    0.72    0.50
   1  -8 -18    1.92    0.46
  -1   8  18    1.03    0.48
   1  -8 -18    1.91    0.74
  -1   8  18    2.06    0.57
  -1   8  17   14.18    0.77
   1  -8 -17   15.63    0.79
  -1   8  17   13.53    0.82
   1  -8 -16    0.41    0.40
  -1   8  16   -0.07    0.46
   1  -8 -16   -0.35    1.20
   1  -8 -16   -0.31    0.67
  -1   8  16    0.37    0.50
  -1   8  15    1.76    0.49
   1  -8 -15    1.69    1.29
   1  -8 -15    2.62    0.69
  -1   8  15    2.31    0.56
  -1   8  15    2.44    0.55
  -1   8  14    0.03    0.44
  -1   8  14   -0.23    0.49
   1  -8 -14    0.11    0.63
  -1   8  14   -0.15    0.50
  -1   8  13    5.20    0.53
   1  -8 -13    4.76    0.73
  -1   8  13    6.27    0.59
  -1   8  13    5.37    0.59
  -1   8  12    4.81    0.57
  -1   8  12    6.50    0.60
  -1   8  12    5.59    0.63
  -1   8  11    1.24    0.42
  -1   8  11   -0.05    1.24
  -1   8  11    1.76    0.46
   1  -8 -11    0.24    0.58
  -1   8  11    1.22    0.47
  -1   8  10    4.52    0.46
   1  -8 -10    3.18    0.61
  -1   8  10    4.39    0.50
  -1   8  10    3.40    1.32
  -1   8   9   30.72    1.17
  -1   8   9   29.12    1.17
   1  -8  -9   26.89    1.28
  -1   8   8    3.32    0.43
   1  -8  -8    2.96    0.53
  -1   8   8    3.76    0.47
  -1   8   7    1.79    1.30
   1  -8  -6    0.27    0.60
  -1   8   6    0.49    1.13
  -1   8   5    1.08    0.95
   1  -8  -5    2.32    0.70
  -1   8   5    1.80    1.19
  -1   8   4    4.33    1.32
  -1   8   4    4.28    1.23
   1  -8  -4    5.87    0.85
  -1   8   3    4.03    1.28
  -1   8   3    4.52    1.33
   1  -8  -3    4.79    0.84
  -1   8   2    7.34    1.60
  -1   8   2    8.10    1.45
  -1   8   1    5.76    1.58
   1  -8  -1    9.30    1.04
  -1   8   0   41.01    3.28
   1  -8   0   61.06    2.71
  -1   8  -1   24.56    2.65
  -1   8  -1   30.62    2.55
  -1   8  -2   71.84    4.10
  -1   8  -2   76.92    4.48
   1  -8   2   72.80    3.38
  -1   8  -3   17.76    2.40
  -1   8  -3   19.18    2.12
   1  -8   3   29.02    1.83
   1  -8   3   24.84    1.08
  -1   8  -4    4.03    1.87
  -1   8  -4    4.15    1.46
   1  -8   4    0.85    0.81
   1  -8   4    0.76    0.46
  -1   8  -5   45.38    3.04
   1  -8   5   49.38    1.84
   1  -8   6    1.47    0.95
  -1   8  -6    2.55    0.59
   1  -8   7    0.59    0.88
  -1   8  -7   -1.58    1.34
   1  -8   7    2.22    1.13
  -1   8  -7    0.29    1.84
  -1   8  -7   -0.60    0.48
   1  -8   7    1.03    0.38
   1  -8   8  116.00    4.09
   1  -8   8  113.12    4.95
  -1   8  -8  120.17    4.03
   1  -8   8  116.67    4.01
   1  -8   9    8.85    0.73
   1  -8   9    8.55    1.29
  -1   8  -9    9.96    2.27
  -1   8  -9   10.99    0.67
   1  -8   9   10.67    0.62
   1  -8  10   22.37    1.07
  -1   8 -10   22.52    0.98
   1  -8  10   20.53    1.81
  -1   8 -10   24.95    1.03
   1  -8  10   21.71    0.96
   1  -8  11    6.06    1.15
  -1   8 -11    5.89    0.53
   1  -8  11    5.99    0.57
   1  -8  11    4.65    0.44
  -1   8 -12   33.06    1.28
   1  -8  12   33.96    1.35
   1  -8  12   30.81    1.22
  -1   8 -13    0.42    0.43
   1  -8  13    0.61    0.43
   1  -8  14    7.93    0.60
  -1   8 -14    8.14    0.57
   1  -8  15    0.08    0.37
  -1   8 -15    0.60    0.40
  -1   8 -15    0.25    0.42
  -1   8 -16    0.25    0.37
   1  -8  16   -0.02    0.35
  -1   8 -17    5.36    0.44
   1  -8  17    5.70    0.43
   1  -8  18    2.86    0.36
   1  -8  18    2.58    0.33
   1  -8  19    5.91    0.36
   1  -8  19    5.98    0.38
   1  -8  20    1.95    0.22
   1  -8  20    2.29    0.23
   1  -8  20    2.07    0.23
   1  -7 -26    0.49    0.28
   1  -7 -25    8.73    0.53
  -1   7  25   10.39    0.49
  -1   7  24   -0.17    0.32
   1  -7 -24   -0.27    0.51
  -1   7  24    1.04    0.38
  -1   7  24    0.20    0.38
  -1   7  23   -0.23    0.36
   1  -7 -23    0.18    0.42
  -1   7  23   -0.08    0.57
  -1   7  23    0.18    0.42
   1  -7 -23    0.03    0.57
  -1   7  23    0.22    0.43
   1  -7 -22    3.77    0.51
  -1   7  22    4.01    0.46
  -1   7  22    4.52    0.52
   1  -7 -22    2.91    0.68
  -1   7  22    4.33    0.71
  -1   7  22    3.81    0.52
   1  -7 -21    0.98    0.47
  -1   7  21    1.88    0.43
   1  -7 -21    1.34    0.69
  -1   7  21    2.01    0.50
  -1   7  21    1.62    0.73
  -1   7  21    1.59    0.51
  -1   7  20    5.15    0.53
   1  -7 -20    6.13    0.59
  -1   7  20    5.07    0.58
  -1   7  20    5.01    0.83
   1  -7 -20    3.98    0.72
  -1   7  20    5.57    0.59
   1  -7 -19    0.54    0.45
  -1   7  19   -0.24    0.45
   1  -7 -19   -0.04    0.65
  -1   7  19    0.37    0.50
   1  -7 -18    0.19    1.19
   1  -7 -18    1.30    0.47
  -1   7  18    0.32    0.44
   1  -7 -18   -0.11    0.66
  -1   7  18    0.21    0.51
  -1   7  17    3.31    0.49
   1  -7 -17    4.26    0.51
   1  -7 -17    1.60    1.22
   1  -7 -17    2.61    0.69
  -1   7  17    2.18    0.53
  -1   7  16    1.15    0.44
   1  -7 -16    1.43    0.44
   1  -7 -16    0.10    1.13
   1  -7 -16    0.32    0.62
  -1   7  16    0.43    0.49
   1  -7 -15    8.57    1.59
  -1   7  15   12.99    0.71
   1  -7 -15   10.00    0.88
  -1   7  15   12.86    0.76
   1  -7 -14   50.40    3.14
  -1   7  14   57.04    2.00
   1  -7 -14   49.76    2.14
  -1   7  14   55.78    2.03
   1  -7 -13    0.44    1.12
  -1   7  13    0.36    0.40
   1  -7 -13    1.24    0.60
  -1   7  13    0.27    0.45
  -1   7  12    4.29    0.46
   1  -7 -12    2.81    1.14
  -1   7  12    4.86    0.48
   1  -7 -12    4.11    0.61
  -1   7  12    3.97    0.49
  -1   7  11    0.51    0.37
   1  -7 -11    0.36    1.01
  -1   7  11    0.60    1.03
   1  -7 -11    0.63    0.50
  -1   7  11    1.13    0.39
  -1   7  11    0.57    0.40
  -1   7  10   42.79    2.82
   1  -7 -10   58.22    2.99
  -1   7   9    5.68    1.40
  -1   7   8    9.55    1.44
  -1   7   7    0.66    1.01
  -1   7   6   27.37    1.78
   1  -7  -6   29.09    1.59
  -1   7   5    3.53    1.00
  -1   7   5    2.56    1.14
   1  -7  -5    4.66    0.74
  -1   7   4    4.80    1.09
  -1   7   4    4.64    1.28
   1  -7  -4    5.37    0.76
  -1   7   3   10.63    1.52
  -1   7   3    8.38    1.45
  -1   7   2   25.40    2.08
  -1   7   2   25.94    2.20
   1  -7  -2   31.36    1.66
  -1   7   1   31.25    2.21
   1  -7  -1   10.83    1.23
   1  -7   0   44.91    2.23
  -1   7  -1   10.18    1.50
   1  -7   1   10.46    1.05
   1  -7   2    1.66    0.73
  -1   7  -2    2.35    1.16
  -1   7  -3   18.60    1.91
   1  -7   3   24.87    1.57
   1  -7   4   33.41    1.91
  -1   7  -4   27.11    2.19
  -1   7  -5    3.62    1.37
   1  -7   5    4.59    0.96
  -1   7  -6    2.06    1.21
   1  -7   6    1.45    0.89
   1  -7   7  130.69    5.25
  -1   7  -7  129.46    4.29
   1  -7   7  128.03    4.30
  -1   7  -8   49.16    1.83
   1  -7   8   48.77    1.80
   1  -7   9   50.32    1.92
   1  -7   9   52.56    2.84
  -1   7  -9   49.64    1.87
   1  -7   9   51.48    1.83
  -1   7 -10    8.89    2.21
   1  -7  10   10.66    1.52
   1  -7  10   11.52    0.77
   1  -7  10   12.45    0.65
   1  -7  11   18.44    1.78
   1  -7  11   18.40    0.94
  -1   7 -11   19.02    0.89
   1  -7  11   19.31    0.84
  -1   7 -12    3.54    0.49
   1  -7  12    2.68    0.49
  -1   7 -12    1.96    1.79
   1  -7  12    2.86    1.06
  -1   7 -13    3.88    0.51
   1  -7  13    3.63    0.49
  -1   7 -13    4.31    0.51
   1  -7  13    3.20    1.12
  -1   7 -14    0.85    0.46
   1  -7  14    0.41    0.43
  -1   7 -14    1.11    0.48
   1  -7  15   17.31    0.84
  -1   7 -15   16.41    0.82
  -1   7 -15   16.61    0.84
   1  -7  16    0.88    0.40
  -1   7 -16    1.35    0.46
  -1   7 -16    0.46    0.45
  -1   7 -17   10.90    0.64
   1  -7  17   12.16    0.63
   1  -7  18    0.22    0.33
  -1   7 -18    0.91    0.39
   1  -7  18    0.94    0.37
   1  -7  19    0.05    0.29
   1  -7  19   -0.03    0.32
   1  -7  20    0.07    0.25
   1  -7  20   -0.24    0.28
   1  -7  21    8.71    0.39
   1  -7  21    8.68    0.40
   1  -7  22    1.99    0.17
   1  -6 -26    5.94    0.48
  -1   6  26    7.57    0.42
  -1   6  25    1.96    0.34
   1  -6 -25    3.37    0.46
  -1   6  25    2.57    0.38
  -1   6  25    2.36    0.41
  -1   6  24   12.65    0.61
  -1   6  24   12.75    0.64
  -1   6  24   13.03    0.67
  -1   6  23    8.02    0.53
   1  -6 -23    7.03    0.74
  -1   6  23    8.18    0.57
  -1   6  23    7.41    0.59
  -1   6  22    1.58    0.42
  -1   6  22    1.21    0.47
  -1   6  22    1.12    0.65
   1  -6 -22    1.20    0.65
  -1   6  22    0.75    0.50
  -1   6  21    3.32    0.46
  -1   6  21    2.26    0.70
   1  -6 -21    2.56    0.68
  -1   6  21    2.40    0.53
  -1   6  20    1.56    0.43
   1  -6 -20    2.72    0.67
  -1   6  20    1.50    0.52
   1  -6 -19    1.76    1.22
  -1   6  19    0.78    0.44
  -1   6  19    0.98    0.87
   1  -6 -19    3.79    0.70
  -1   6  19    1.13    0.53
   1  -6 -18   16.52    0.87
  -1   6  18   16.52    0.79
   1  -6 -18   13.53    1.74
  -1   6  18   16.04    1.63
   1  -6 -18   13.27    0.97
  -1   6  18   14.30    0.84
  -1   6  17    0.19    0.41
   1  -6 -17   -0.36    1.10
   1  -6 -17    0.34    0.44
   1  -6 -17   -0.29    0.61
  -1   6  17    0.16    0.48
   1  -6 -16    5.18    0.52
  -1   6  16    4.18    0.48
   1  -6 -16    3.93    1.22
   1  -6 -16    2.72    0.64
  -1   6  16    4.52    0.53
   1  -6 -15   18.74    1.90
  -1   6  15   23.09    0.99
   1  -6 -15   20.12    1.15
  -1   6  15   24.49    1.04
   1  -6 -14   28.30    2.16
  -1   6  14   30.04    1.15
   1  -6 -14   26.29    1.28
  -1   6  14   28.42    1.18
  -1   6  13   28.43    1.16
   1  -6 -13   31.08    2.19
   1  -6 -13   31.78    1.35
  -1   6  13   29.08    1.20
   1  -6 -12   26.03    1.95
   1  -6 -11   15.66    1.48
  -1   6  11   10.95    1.37
   1  -6 -10    5.68    1.09
  -1   6  10    4.18    1.07
   1  -6  -9   16.50    1.51
  -1   6   9   10.66    1.41
   1  -6  -8    0.09    0.86
  -1   6   8    1.11    1.00
   1  -6  -7    2.63    0.94
  -1   6   7    3.32    1.10
  -1   6   6    0.86    0.73
  -1   6   6   -0.38    1.01
   1  -6  -6    0.48    0.51
  -1   6   5    2.61    1.06
  -1   6   5    2.64    0.89
   1  -6  -5    2.48    0.60
   1  -6  -4    6.73    0.74
  -1   6   4    4.97    1.14
  -1   6   4    4.12    1.05
   1  -6  -3    0.71    0.50
  -1   6   3    1.65    1.06
  -1   6   3    1.05    1.03
   1  -6  -2    3.32    0.65
  -1   6   2    2.68    1.03
  -1   6   2    2.94    1.07
   1  -6  -1    3.30    0.68
   1  -6   0   80.10    3.26
  -1   6  -1  224.35    7.93
   1  -6   1  194.24    7.34
   1  -6   2    6.66    0.82
  -1   6  -2    5.51    1.15
   1  -6   3    9.23    0.97
  -1   6  -3    9.63    1.35
   1  -6   4   50.08    2.27
  -1   6  -4   36.60    2.47
  -1   6  -5    6.47    1.24
   1  -6   5    6.06    0.97
   1  -6   6   34.68    1.94
  -1   6  -6   24.82    1.96
   1  -6   7  159.83    5.70
  -1   6  -7  120.28    5.46
  -1   6  -8    7.94    1.22
   1  -6   8   14.16    1.38
  -1   6  -9    8.54    1.19
   1  -6   9   11.49    1.32
   1  -6  10   53.17    1.95
   1  -6  10   57.55    2.92
   1  -6  11   17.89    1.11
   1  -6  11   21.57    1.97
  -1   6 -12    9.00    0.61
   1  -6  12    7.83    0.63
  -1   6 -12    8.10    0.63
   1  -6  12    7.49    1.31
   1  -6  13    6.80    0.60
  -1   6 -13    7.61    0.61
  -1   6 -13    6.29    0.59
  -1   6 -13    5.56    1.97
   1  -6  13    6.46    1.35
  -1   6 -14    0.19    0.46
   1  -6  14    0.28    0.41
  -1   6 -14    0.58    0.44
   1  -6  14    1.77    1.03
  -1   6 -14   -0.26    1.57
  -1   6 -15    2.93    0.50
   1  -6  15    1.54    0.44
  -1   6 -15    2.81    0.51
   1  -6  15    2.09    1.09
   1  -6  15    1.57    0.93
  -1   6 -15    1.14    1.45
  -1   6 -16    0.80    0.46
   1  -6  16    0.11    0.38
  -1   6 -16    0.33    0.42
  -1   6 -17    6.94    0.57
   1  -6  17    6.74    0.53
   1  -6  18    2.05    0.39
  -1   6 -18    1.68    0.45
  -1   6 -19    1.59    0.43
   1  -6  19    1.12    0.37
   1  -6  19    1.50    0.34
   1  -6  20    0.99    0.34
   1  -6  20    1.00    0.31
   1  -6  21    0.98    0.28
   1  -6  21    1.17    0.27
   1  -6  22    1.02    0.44
   1  -6  22    2.19    0.26
   1  -6  23    5.16    0.25
   1  -6  23    3.33    0.37
  -1   5  27    2.42    0.25
  -1   5  26    1.01    0.33
  -1   5  25    2.68    0.35
  -1   5  25    3.24    0.43
  -1   5  24    1.96    0.38
   1  -5 -24    1.26    0.59
  -1   5  24    1.64    0.41
  -1   5  24    1.67    0.45
  -1   5  23    3.30    0.42
   1  -5 -23    2.33    0.65
  -1   5  23    3.07    0.52
  -1   5  22    2.48    0.44
  -1   5  22    2.59    0.63
   1  -5 -22    1.85    0.66
  -1   5  22    2.14    0.52
  -1   5  21    3.60    0.47
   1  -5 -21    3.50    0.69
  -1   5  21    4.79    0.72
  -1   5  21    3.66    0.55
  -1   5  20    1.90    0.43
  -1   5  20    1.20    0.51
  -1   5  19   30.80    2.29
   1  -5 -19   26.99    2.31
  -1   5  19   33.55    1.35
  -1   5  18   20.79    1.86
   1  -5 -18   20.46    2.00
  -1   5  18   21.84    1.01
  -1   5  17    5.32    1.13
   1  -5 -17    5.37    1.31
  -1   5  17    5.24    0.55
  -1   5  16   28.12    2.09
   1  -5 -16   29.08    2.25
  -1   5  16   30.90    1.24
  -1   5  15   69.50    3.35
   1  -5 -15   68.05    3.39
  -1   5  15   65.20    2.34
   1  -5 -14   42.34    2.56
  -1   5  14   45.15    1.65
   1  -5 -13    3.70    1.01
   1  -5 -12    2.05    0.89
   1  -5 -11    5.57    1.03
  -1   5  11    2.69    0.86
   1  -5 -10   58.57    2.59
  -1   5  10   37.79    2.33
   1  -5  -9    0.97    0.88
  -1   5   9    2.63    1.00
   1  -5  -8   26.33    1.65
  -1   5   8   21.49    1.72
   1  -5  -7   16.70    1.39
  -1   5   7   14.62    1.45
   1  -5  -6   28.21    1.79
  -1   5   6   24.71    1.48
   1  -5  -5   19.64    1.44
  -1   5   5   17.54    1.29
  -1   5   5   16.57    1.47
   1  -5  -4   13.44    0.90
  -1   5   4   11.32    1.37
  -1   5   4   11.03    1.17
   1  -5  -3    2.65    0.55
  -1   5   3    1.91    0.97
   1  -5  -2    6.33    0.74
   1  -5  -1    3.65    0.63
   1  -5   0    6.23    0.69
   1  -5   1   17.19    1.10
  -1   5  -2   88.56    3.76
   1  -5   2   79.94    3.28
  -1   5  -3   40.06    2.40
   1  -5   3   51.90    2.21
  -1   5  -4    4.90    1.21
   1  -5   4    8.33    0.93
  -1   5  -5    2.89    0.98
   1  -5   5    3.75    0.74
   1  -5   6  167.08    5.74
  -1   5  -6  132.82    5.73
   1  -5   7  213.29    6.99
  -1   5  -7  162.09    6.84
  -1   5  -8   18.10    1.46
   1  -5   8   17.79    1.47
  -1   5  -9  124.55    5.17
   1  -5   9  157.00    5.58
   1  -5  10   11.16    1.35
   1  -5  11   30.96    1.29
  -1   5 -11   32.61    1.25
  -1   5 -11   33.62    1.27
   1  -5  11   32.18    2.12
   1  -5  12    6.12    0.53
  -1   5 -12    6.24    0.52
  -1   5 -12    6.78    0.52
   1  -5  12    7.93    1.22
   1  -5  13   10.27    0.65
  -1   5 -13    9.81    0.63
  -1   5 -13    9.42    0.65
   1  -5  13    9.29    1.37
   1  -5  14   11.16    0.68
  -1   5 -14   11.99    0.69
  -1   5 -14   10.17    0.69
   1  -5  14   11.20    1.49
  -1   5 -15    6.17    0.57
   1  -5  15    5.43    0.54
  -1   5 -15    6.17    0.55
   1  -5  15    5.25    1.24
  -1   5 -16   18.96    0.92
   1  -5  16   19.69    0.91
  -1   5 -16   19.30    0.93
   1  -5  17    1.64    0.42
  -1   5 -17    1.81    0.48
   1  -5  18    3.81    0.46
  -1   5 -18    4.27    0.53
   1  -5  19    0.22    0.37
   1  -5  19    0.48    0.36
   1  -5  20    0.06    0.34
   1  -5  20    0.02    0.32
   1  -5  21    8.81    0.50
   1  -5  21    8.41    0.47
   1  -5  22    4.14    0.34
   1  -5  22    3.22    0.30
   1  -5  23    3.40    0.29
  -1   4  27    1.12    0.26
   1  -4 -26    3.71    0.47
  -1   4  26    4.46    0.40
  -1   4  25    0.53    0.32
  -1   4  25    0.33    0.40
  -1   4  24    5.94    0.46
  -1   4  24    6.26    0.54
   1  -4 -23    0.35    0.51
  -1   4  23    0.71    0.38
  -1   4  23    0.84    0.46
   1  -4 -22   -0.84    0.55
  -1   4  22   -0.10    0.46
   1  -4 -21    2.04    0.57
  -1   4  21    2.58    0.63
  -1   4  21    2.83    0.53
  -1   4  20    0.42    0.88
   1  -4 -20    0.35    0.54
   1  -4 -20    0.62    1.09
  -1   4  20    0.48    0.47
  -1   4  19    1.67    1.01
   1  -4 -19    0.39    1.09
  -1   4  19    1.42    0.49
  -1   4  18   19.32    1.81
   1  -4 -18   18.05    1.87
  -1   4  18   21.57    0.97
  -1   4  17    1.70    0.91
   1  -4 -17    2.18    1.15
  -1   4  17    2.74    0.46
  -1   4  16    4.47    1.04
   1  -4 -16    3.87    1.21
  -1   4  16    3.99    0.48
  -1   4  15    1.17    0.81
   1  -4 -15    0.69    0.96
  -1   4  15    1.32    0.40
   1  -4 -14    0.06    0.89
  -1   4  14   -0.32    0.67
   1  -4 -13    1.38    0.89
  -1   4  13    1.45    0.75
   1  -4 -12   23.65    1.62
   1  -4 -11    0.10    0.75
   1  -4 -10  102.33    3.90
  -1   4  10   87.34    3.69
   1  -4  -9   96.25    3.57
  -1   4   9   74.01    3.44
   1  -4  -8    7.52    1.05
  -1   4   8    6.72    1.09
   1  -4  -7   30.04    1.56
  -1   4   7   21.82    1.60
   1  -4  -6  180.70    6.04
  -1   4   6  149.58    6.09
   1  -4  -5   25.05    1.41
   1  -4  -5   28.48    1.27
  -1   4   5   21.37    1.54
  -1   4   5   24.81    1.34
   1  -4  -4  128.43    4.64
   1  -4  -4  138.71    4.46
  -1   4   4  117.06    4.75
  -1   4   4  109.69    4.56
   1  -4  -3   18.97    1.04
  -1   4   3   23.03    1.44
   1  -4  -2   14.33    0.85
   1  -4  -1   37.75    1.63
   1  -4   0    2.05    0.42
   1  -4   1    2.82    0.48
  -1   4  -2    0.69    0.69
   1  -4   2    0.72    0.43
  -1   4  -3    3.00    0.82
   1  -4   3    3.89    0.59
   1  -4   4   60.67    2.41
  -1   4  -4   49.87    2.53
   1  -4   5   20.63    1.24
  -1   4  -5   16.59    1.43
   1  -4   6  191.94    6.43
  -1   4  -6  162.23    6.45
   1  -4   7    1.08    0.64
  -1   4  -7    1.08    0.72
   1  -4   8    1.71    0.70
  -1   4  -8    1.77    0.69
   1  -4   9   20.20    1.42
  -1   4  -9   16.84    1.18
   1  -4  10   47.05    2.43
   1  -4  11    1.18    0.81
   1  -4  12   63.47    2.27
  -1   4 -12   65.70    2.25
  -1   4 -12   63.76    2.26
   1  -4  12   67.68    3.21
   1  -4  13    8.88    0.55
  -1   4 -13    8.45    0.57
  -1   4 -13    8.15    0.56
   1  -4  13    7.96    1.23
  -1   4 -14    2.16    0.48
   1  -4  14    2.07    0.42
  -1   4 -14    2.02    0.43
   1  -4  14    1.24    0.96
  -1   4 -15   -0.12    0.46
   1  -4  15   -0.17    0.39
  -1   4 -15    0.06    0.44
   1  -4  15    0.25    0.95
   1  -4  16   12.43    0.68
  -1   4 -16   10.65    0.68
   1  -4  16    9.12    1.48
   1  -4  17    2.56    1.08
   1  -4  17    4.38    0.48
   1  -4  18    1.73    0.40
   1  -4  19    5.97    0.48
   1  -4  19    5.31    0.48
   1  -4  20    4.68    0.43
   1  -4  20    4.58    0.45
   1  -4  21    1.20    0.33
   1  -4  21    1.02    0.35
   1  -4  22    1.30    0.27
   1  -4  22    0.78    0.33
   1  -4  23    0.09    0.27
   1  -4  24    1.09    0.47
   1  -4  24    2.03    0.25
   1  -4  25    1.69    0.31
  -1   3  27    2.53    0.29
   1  -3 -26    5.87    0.56
  -1   3  26    8.58    0.48
  -1   3  25    0.58    0.32
   1  -3 -25   -0.03    0.47
  -1   3  25   -0.26    0.39
   1  -3 -24    0.02    0.51
  -1   3  24    0.15    0.44
   1  -3 -23    0.68    0.55
  -1   3  23    0.53    0.47
   1  -3 -22    2.04    0.60
  -1   3  22    2.55    0.50
   1  -3 -21    5.24    0.70
  -1   3  21    5.64    0.58
   1  -3 -20    9.45    0.75
   1  -3 -20    6.65    1.37
  -1   3  20    7.78    1.39
  -1   3  20    7.30    0.73
  -1   3  20   10.38    0.66
  -1   3  19    0.23    0.89
   1  -3 -19    0.33    1.02
   1  -3 -19    0.46    0.54
  -1   3  19    0.91    0.46
  -1   3  18    3.83    1.13
   1  -3 -18    4.82    0.58
  -1   3  18    2.26    0.49
   1  -3 -18    4.11    1.19
  -1   3  18    3.24    0.49
  -1   3  17   43.83    2.66
   1  -3 -17   42.13    2.59
  -1   3  17   42.77    1.66
   1  -3 -17   46.08    1.73
  -1   3  17   43.01    1.63
  -1   3  16   30.47    2.10
  -1   3  16   28.92    1.22
   1  -3 -16   33.57    1.30
   1  -3 -16   31.53    2.11
  -1   3  16   30.96    1.21
  -1   3  15    2.92    0.87
   1  -3 -15    3.55    0.99
  -1   3  15    2.27    0.38
   1  -3 -15    2.85    0.41
  -1   3  15    2.39    0.38
   1  -3 -14   17.67    0.82
   1  -3 -14   18.18    1.49
  -1   3  14   16.77    1.43
   1  -3 -13   78.14    3.62
   1  -3 -13   88.33    2.95
  -1   3  13   79.97    3.68
   1  -3 -12   95.07    3.90
  -1   3  12   94.87    3.92
   1  -3 -11    6.13    0.92
   1  -3 -10    1.60    0.76
  -1   3  10    1.11    0.58
   1  -3  -9  306.21    9.68
  -1   3   9  258.51    9.48
   1  -3  -8    4.40    0.80
  -1   3   8    4.49    0.79
   1  -3  -7   32.83    1.56
  -1   3   7   26.65    1.52
   1  -3  -6   22.72    1.21
  -1   3   6   19.66    1.25
   1  -3  -5   17.06    1.01
  -1   3   5   16.10    1.10
   1  -3  -4  149.70    5.22
  -1   3   4  136.08    5.17
  -1   3   4  133.19    5.32
   1  -3  -3   63.64    2.69
  -1   3   3   52.66    2.70
   1  -3  -2  466.86   16.00
  -1   3   2  388.39   16.04
   1  -3  -1   60.00    2.26
   1  -3   0   28.47    1.23
   1  -3   1  311.63   10.39
  -1   3  -2   17.30    1.17
   1  -3   2   21.54    1.02
   1  -3   3   16.31    1.03
  -1   3  -3   35.22    1.60
  -1   3  -4   41.42    2.06
   1  -3   4   52.14    1.99
   1  -3   5  119.95    5.10
  -1   3  -5  189.47    5.44
  -1   3  -6   23.23    1.35
  -1   3  -6   24.59    1.59
  -1   3  -7   18.61    1.46
  -1   3  -7   19.09    1.15
  -1   3  -8   11.39    0.66
  -1   3  -8   13.99    0.93
  -1   3  -8   12.36    1.28
  -1   3  -9   93.14    2.88
  -1   3  -9   91.23    4.15
  -1   3 -10   45.77    1.78
  -1   3 -10   51.72    2.78
  -1   3 -11   18.83    0.97
  -1   3 -11   18.14    1.81
  -1   3 -12    0.07    0.44
  -1   3 -12    0.23    0.95
  -1   3 -13   11.56    0.82
  -1   3 -13   13.47    1.74
  -1   3 -13   11.23    1.67
   1  -3  14    5.24    0.44
  -1   3 -14    3.31    0.63
  -1   3 -14    4.02    0.44
  -1   3 -14    3.68    1.34
  -1   3 -14    3.85    1.32
   1  -3  15    0.25    0.34
  -1   3 -15    1.31    0.65
  -1   3 -15   -0.20    0.97
  -1   3 -15   -0.02    0.38
  -1   3 -15    1.76    1.40
  -1   3 -15    2.96    1.27
  -1   3 -16   -0.90    1.42
   1  -3  16    0.16    0.37
  -1   3 -16   -1.04    0.71
  -1   3 -16   -0.52    1.00
  -1   3 -17   -0.07    1.35
  -1   3 -17   -0.65    1.06
   1  -3  17   -0.01    0.37
   1  -3  18    1.02    1.01
   1  -3  18    1.47    0.39
   1  -3  18    1.64    0.40
  -1   3 -18    1.89    1.07
   1  -3  19    5.59    0.49
   1  -3  19    6.59    0.52
   1  -3  20    1.43    0.41
   1  -3  20    2.21    0.38
  -1   3 -20    2.42    0.50
   1  -3  21   12.61    0.65
   1  -3  21   11.52    0.59
   1  -3  21   12.30    0.67
   1  -3  22    0.22    0.33
   1  -3  22    0.06    0.40
   1  -3  23    5.92    0.43
   1  -3  23    6.27    0.46
   1  -3  24   -0.07    0.27
   1  -3  24    0.22    0.31
   1  -3  25    0.59    0.40
   1  -3  25    0.85    0.25
   1  -3  26    1.03    0.15
   1  -2 -27    0.91    0.32
   1  -2 -26    3.07    0.47
  -1   2  26    3.75    0.38
   1  -2 -25    0.44    0.48
  -1   2  25    0.97    0.39
   1  -2 -24    1.07    0.54
  -1   2  24    0.38    0.42
   1  -2 -23    7.38    0.72
  -1   2  23    5.89    0.65
  -1   2  22    2.69    0.59
   1  -2 -22    2.58    0.64
  -1   2  22    3.84    0.51
   1  -2 -21    5.58    0.71
  -1   2  21    5.56    0.67
  -1   2  21    5.38    0.56
  -1   2  20   14.72    1.67
   1  -2 -20   12.74    1.64
  -1   2  20   15.18    0.81
   1  -2 -20   16.47    0.99
  -1   2  20   13.14    0.91
  -1   2  20   16.44    0.82
  -1   2  19   11.27    1.52
  -1   2  19    9.97    0.68
   1  -2 -19   12.27    0.83
   1  -2 -19    9.18    1.44
  -1   2  19   11.49    0.68
  -1   2  18   26.11    2.09
   1  -2 -18   25.98    2.00
  -1   2  18   23.90    1.11
  -1   2  18   25.56    1.10
  -1   2  17    2.05    0.97
   1  -2 -17    2.70    0.52
  -1   2  17    1.39    0.39
   1  -2 -17    2.78    1.06
  -1   2  17    1.68    0.43
  -1   2  16   19.03    1.65
   1  -2 -16   17.61    1.59
  -1   2  16   18.04    0.85
   1  -2 -16   20.12    0.93
  -1   2  16   18.95    0.83
  -1   2  15   19.18    0.86
   1  -2 -15   22.36    0.95
   1  -2 -15   20.49    1.58
  -1   2  15   22.01    1.67
   1  -2 -14    7.87    0.52
  -1   2  14    6.14    0.98
   1  -2 -13   55.45    1.98
  -1   2  13   55.12    2.70
   1  -2 -12   20.73    0.85
  -1   2  12   18.55    1.38
   1  -2 -11   45.54    1.61
  -1   2  11   43.66    2.19
  -1   2  10   18.31    1.19
  -1   2  10   14.45    0.72
  -1   2   9   79.94    2.89
  -1   2   8  182.73    6.27
  -1   2   7  152.88    5.31
   1  -2  -6  262.13    7.97
  -1   2   6  208.27    7.93
   1  -2  -5  202.62    6.47
  -1   2   5  174.94    6.52
   1  -2  -4  110.62    3.36
  -1   2   4   73.39    3.33
   1  -2  -3   26.40    1.04
   1  -2  -3   25.36    1.12
  -1   2   3   24.22    1.15
  -1   2   2  359.34   13.73
  -1   2   2  374.03   13.78
  -1   2   1   87.82    3.55
  -1   2   1   79.65    3.54
  -1   2   0  103.41    4.27
   1  -2   0  128.46    4.08
   1  -2   1  128.17    4.37
  -1   2  -2   64.46    2.69
   1  -2   2   74.10    2.54
  -1   2  -3  124.37    4.62
  -1   2  -3  131.04    4.56
  -1   2  -4   33.76    1.48
  -1   2  -4   30.60    1.56
  -1   2  -5   11.94    0.79
  -1   2  -5   12.99    0.99
  -1   2  -6    1.09    0.41
  -1   2  -6    0.76    0.60
  -1   2  -7   11.52    0.74
  -1   2  -7   11.09    1.10
  -1   2  -8    0.28    0.37
  -1   2  -8    0.61    0.79
  -1   2  -9   44.32    1.66
  -1   2  -9   52.36    2.59
  -1   2 -10    7.52    0.55
  -1   2 -10    6.59    1.24
  -1   2 -11  126.73    4.36
  -1   2 -11  138.28    5.57
  -1   2 -12   63.56    2.24
  -1   2 -12   68.72    3.49
  -1   2 -13    0.68    0.44
  -1   2 -13    1.20    1.00
  -1   2 -13    1.29    1.02
  -1   2 -14    0.34    0.47
  -1   2 -14    1.25    0.84
  -1   2 -14   -0.43    0.97
  -1   2 -14   -0.87    1.30
   1  -2  15    4.93    0.43
  -1   2 -15    4.47    0.66
  -1   2 -15    5.89    1.09
  -1   2 -15    4.68    0.45
  -1   2 -15    3.08    1.44
  -1   2 -16    6.30    1.64
   1  -2  16    7.80    0.51
  -1   2 -16    7.12    0.57
  -1   2 -16    6.45    0.74
  -1   2 -16    9.12    1.27
  -1   2 -17   22.53    2.45
  -1   2 -17   26.35    1.12
   1  -2  17   28.66    1.10
  -1   2 -17   21.69    1.32
  -1   2 -18    2.16    1.42
  -1   2 -18    1.03    1.09
   1  -2  18    1.13    0.39
   1  -2  18    0.67    0.37
  -1   2 -18    1.21    0.50
  -1   2 -18    1.88    0.73
  -1   2 -19    6.59    1.78
  -1   2 -19   11.79    1.49
  -1   2 -19   10.07    0.68
   1  -2  19   11.10    0.61
   1  -2  19   10.33    0.57
  -1   2 -19    6.87    0.89
   1  -2  20    0.65    0.40
   1  -2  21    8.84    0.58
   1  -2  21    9.68    0.60
   1  -2  22    0.77    0.37
   1  -2  22    0.60    0.42
   1  -2  23    2.69    0.38
   1  -2  23    3.23    0.43
   1  -2  24    0.22    0.30
   1  -2  24    0.30    0.53
   1  -2  24    0.03    0.35
   1  -2  25    0.82    0.48
   1  -2  25    1.58    0.31
   1  -2  26    0.31    0.33
   1  -2  26    0.42    0.22
   1  -1 -27    0.69    0.28
   1  -1 -25    0.10    0.48
  -1   1  25    0.07    0.41
   1  -1 -24    3.31    0.59
  -1   1  24    2.02    0.53
   1  -1 -23    6.83    0.72
  -1   1  23    3.66    0.64
  -1   1  22    3.61    0.49
   1  -1 -22    3.86    0.68
  -1   1  22    3.13    0.65
   1  -1 -21    1.30    0.63
  -1   1  21    0.64    0.62
  -1   1  21    0.64    0.42
  -1   1  20    4.43    1.24
   1  -1 -20    5.05    0.70
  -1   1  20    2.46    0.48
   1  -1 -20    4.07    1.27
  -1   1  19   17.90    1.77
   1  -1 -19   19.87    1.08
  -1   1  19   19.33    0.92
   1  -1 -19   17.71    1.75
  -1   1  18    1.22    0.93
  -1   1  18   -0.07    0.45
   1  -1 -18    1.45    0.55
   1  -1 -18    0.90    1.02
  -1   1  17   -0.51    0.86
  -1   1  17   -0.15    0.36
   1  -1 -17    0.32    0.49
  -1   1  16    1.13    0.81
   1  -1 -16    0.46    0.39
  -1   1  16    1.60    0.35
   1  -1 -16    1.97    0.49
  -1   1  15   11.88    1.30
   1  -1 -15   13.06    0.72
  -1   1  14    4.55    0.88
   1  -1 -14    3.95    0.95
   1  -1 -14    4.16    0.43
  -1   1  13    4.29    0.85
   1  -1 -13    4.35    0.39
   1  -1 -13    4.49    0.89
  -1   1  12   12.77    1.19
   1  -1 -12   15.94    0.70
   1  -1 -12   14.85    1.19
  -1   1  11  213.78    7.77
   1  -1 -11  213.99    7.14
  -1   1  10    4.24    0.77
   1  -1 -10    3.60    0.77
  -1   1   9   34.47    1.71
   1  -1  -9   37.74    1.69
  -1   1   8    1.40    0.47
  -1   1   8    0.76    0.22
   1  -1  -8    1.57    0.52
  -1   1   7   92.27    3.34
  -1   1   7  108.37    3.66
  -1   1   7   97.36    3.39
   1  -1  -7  117.09    3.63
  -1   1   6   10.44    0.60
   1  -1  -6    9.47    0.67
  -1   1   5   29.18    1.28
   1  -1  -5   34.47    1.33
  -1   1   4 8622.56  268.87
   1  -1  -4 8101.83  268.82
  -1   1   3    4.73    0.47
  -1   1   2   59.01    2.23
   1  -1  -2   61.87    2.11
  -1   1   1   48.37    2.01
  -1   1   1   49.93    2.01
   1  -1  -1   51.63    1.89
  -1   1   0   78.74    3.04
  -1   1   0   78.23    2.99
   1  -1   1  223.05    7.31
  -1   1  -3  199.74    6.70
   1  -1   4   78.19    2.78
  -1   1  -4   78.86    2.78
   1  -1   5    0.31    0.26
  -1   1  -5    0.24    0.28
  -1   1  -6    0.23    0.24
  -1   1  -6    0.15    0.22
   1  -1   6    0.01    0.29
  -1   1  -7    0.39    0.21
   1  -1   7    0.82    0.36
  -1   1  -8   61.06    1.83
  -1   1  -8   44.41    1.76
   1  -1   9    7.99    0.76
   1  -1  10   65.24    2.65
  -1   1 -10   60.55    2.16
   1  -1  11    2.08    0.61
  -1   1 -11    1.47    0.37
   1  -1  12    4.17    0.73
  -1   1 -12    4.18    0.94
  -1   1 -12    3.73    0.79
  -1   1 -12    3.15    0.42
  -1   1 -13    2.67    0.90
   1  -1  13    3.90    0.78
  -1   1 -13    4.81    0.86
  -1   1 -13    3.09    0.45
  -1   1 -14    4.81    0.98
  -1   1 -14    6.30    1.38
  -1   1 -14    8.91    0.65
  -1   1 -14    7.69    1.09
  -1   1 -15    6.65    1.49
   1  -1  15    9.17    0.51
  -1   1 -15   10.54    1.20
  -1   1 -15    8.72    0.54
  -1   1 -15    8.09    0.68
  -1   1 -16    5.24    1.64
  -1   1 -16    3.47    1.24
  -1   1 -16    5.84    0.69
   1  -1  16    3.79    0.46
  -1   1 -17    0.40    1.51
   1  -1  17    2.66    0.39
  -1   1 -17    2.14    0.64
  -1   1 -17    2.03    1.08
  -1   1 -17    0.97    0.44
  -1   1 -18    9.91    1.93
   1  -1  18   13.49    0.67
  -1   1 -18   11.09    0.93
  -1   1 -18   12.17    0.72
  -1   1 -19   -0.36    1.59
  -1   1 -19    0.50    1.23
  -1   1 -19    1.63    0.49
   1  -1  19    1.71    0.39
  -1   1 -19    1.21    0.70
  -1   1 -20    0.56    1.34
  -1   1 -20    0.44    0.67
   1  -1  20   -0.28    0.40
   1  -1  20    0.20    0.43
   1  -1  21    6.07    0.51
  -1   1 -21    5.22    0.82
   1  -1  21    7.33    0.57
   1  -1  22    1.67    0.42
  -1   1 -22    1.87    0.69
   1  -1  22    2.07    0.46
   1  -1  23    3.10    0.42
   1  -1  23    3.17    0.47
   1  -1  24   -0.08    0.32
   1  -1  24    0.20    0.38
   1  -1  25    1.32    0.51
   1  -1  25    2.08    0.35
   1  -1  26   -0.25    0.37
   1  -1  26   -0.49    0.27
   1  -1  27    0.06    0.17
   1   0 -27    1.19    0.25
  -1   0  26    0.19    0.32
  -1   0  25   -0.10    0.44
  -1   0  24    0.62    0.56
   1   0 -24    0.14    0.52
   1   0 -23    4.91    0.71
  -1   0  23    6.25    0.72
  -1   0  22    0.28    0.40
  -1   0  22   -0.18    0.66
   1   0 -22    0.36    0.60
  -1   0  21    1.35    0.44
   1   0 -21    0.96    0.64
   1   0 -20   14.99    2.26
  -1   0  20   19.08    0.90
   1   0 -20   19.57    1.11
   1   0 -20   14.81    1.70
   1   0 -19    3.74    1.59
  -1   0  19    2.87    0.44
   1   0 -19    3.50    0.67
  -1   0  18   55.37    3.17
   1   0 -18   55.28    2.06
  -1   0  18   60.03    2.09
   1   0 -18   57.88    2.24
  -1   0  17   -0.09    0.89
   1   0 -17   -0.37    0.45
   1   0 -17    0.14    0.54
  -1   0  17    0.33    0.37
   1   0 -17    0.13    1.04
  -1   0  16    0.08    0.80
   1   0 -16   -0.50    0.99
   1   0 -16   -0.24    0.37
   1   0 -16    0.26    0.46
  -1   0  16   -0.15    0.33
  -1   0  15    1.59    0.80
   1   0 -15    1.00    0.90
  -1   0  15    0.61    0.29
   1   0 -15    0.85    0.41
  -1   0  14    0.13    0.67
   1   0 -14    0.25    0.75
   1   0 -14    0.34    0.35
  -1   0  13   16.48    1.35
   1   0 -13   16.09    0.78
   1   0 -13   18.44    1.31
  -1   0  12    9.41    1.06
   1   0 -12    9.56    0.56
   1   0 -12   11.64    1.05
  -1   0  11   46.29    2.21
  -1   0  11   40.49    1.66
   1   0 -11   44.05    1.58
   1   0 -11   49.49    2.13
  -1   0  10   31.86    1.67
  -1   0  10   31.08    1.30
   1   0 -10   34.11    1.64
  -1   0   9    5.37    0.71
  -1   0   9    4.26    0.44
   1   0  -9    4.56    0.68
  -1   0   8    2.26    0.31
  -1   0   8    1.93    0.49
   1   0  -8    2.04    0.48
  -1   0   7   20.48    1.10
  -1   0   7   22.17    0.91
  -1   0   6   99.20    3.87
  -1   0   6  114.96    3.72
  -1   0   5  336.17   10.90
  -1   0   5  342.39   10.95
  -1   0   5  315.88   11.09
  -1   0   4    0.41    0.20
  -1   0   4    0.38    0.17
  -1   0   4    0.45    0.17
  -1   0   4    0.30    0.21
  -1   0   3   61.98    2.07
  -1   0   3   64.25    2.05
  -1   0   3   56.44    2.02
  -1   0   3   57.94    2.05
  -1   0   2    9.51    0.45
  -1   0   2    9.91    0.46
  -1   0   2   10.15    0.43
  -1   0   2   10.10    0.42
  -1   0   1  636.57   20.65
  -1   0   1  640.02   20.70
  -1   0   0   30.08    1.08
  -1   0   0   27.72    1.12
  -1   0  -1  125.06    4.09
  -1   0  -1  117.65    4.01
  -1   0  -2   77.29    2.66
   1   0   2   78.95    2.60
  -1   0  -3  192.37    6.77
  -1   0  -3  201.00    6.63
  -1   0  -3  212.83    6.61
   1   0   3  194.45    6.63
  -1   0  -4   95.68    3.29
   1   0   4   97.36    3.35
  -1   0  -4   98.94    3.27
  -1   0  -4  100.28    3.28
  -1   0  -5 1916.13   61.79
   1   0   5 2050.79   61.95
  -1   0  -5 1857.45   61.80
  -1   0  -6    8.81    0.37
   1   0   6    8.11    0.56
   1   0   7  182.84    6.28
   1   0   8    0.15    0.34
   1   0   9   78.17    3.12
  -1   0  -9   83.75    3.15
  -1   0 -10    2.81    0.73
   1   0  10    3.00    0.61
  -1   0 -10    2.92    0.68
   1   0  11   98.57    3.69
  -1   0 -11   93.65    3.14
  -1   0 -11  102.96    3.67
   1   0  12   17.84    1.23
  -1   0 -12   15.67    0.74
   1   0  13   13.83    1.13
  -1   0 -13   12.25    0.65
  -1   0 -13   13.11    1.14
   1   0  14    5.90    0.91
  -1   0 -14    5.53    0.51
  -1   0 -14    6.37    0.97
   1   0  15   10.59    1.17
  -1   0 -15   11.95    1.28
  -1   0 -15   12.13    0.74
   1   0  16   19.81    1.59
  -1   0 -16   17.18    0.83
   1   0  16   19.81    0.82
  -1   0 -16   19.01    0.98
   1   0  17   10.53    1.31
  -1   0 -17    9.29    1.46
  -1   0 -17   10.51    0.67
   1   0  17    7.01    0.58
  -1   0 -18   27.22    2.72
  -1   0 -18   28.94    1.43
   1   0  18   32.11    1.24
  -1   0 -19    5.96    1.79
   1   0  19    7.07    0.52
  -1   0 -19    7.43    0.83
   1   0  19    7.83    0.55
   1   0  20   16.38    0.79
  -1   0 -20   15.18    1.09
   1   0  20   17.70    0.82
  -1   0 -21   10.81    0.95
   1   0  21   10.30    0.65
   1   0  21   11.21    0.67
  -1   0 -22    8.96    0.86
   1   0  22    9.70    0.62
   1   0  22   10.55    0.64
  -1   0 -23    0.60    0.64
   1   0  23    0.40    0.38
   1   0  23    0.59    0.42
   1   0  24    2.93    0.40
   1   0  24    3.85    0.47
   1   0  25    0.75    0.49
   1   0  25    1.59    0.37
   1   0  26    0.49    0.37
   1   0  26    0.38    0.30
   1   0  27    0.15    0.22
  -1  -1  26    1.09    0.34
  -1  -1  25   10.17    0.67
  -1  -1  24    0.43    0.56
  -1  -1  24    0.45    0.35
  -1  -1  23    1.92    0.62
  -1  -1  23    0.87    0.39
   1   1 -22   -0.31    0.62
  -1  -1  22   -0.34    0.64
  -1  -1  22    0.13    0.40
  -1  -1  21    0.15    0.40
   1   1 -21   -0.21    0.62
   1   1 -20    1.05    1.42
  -1  -1  20    1.50    0.42
   1   1 -19    2.93    1.51
  -1  -1  19    4.08    0.45
  -1  -1  19    4.26    0.47
   1   1 -19    3.97    0.52
   1   1 -19    3.96    0.70
   1   1 -18   30.37    2.89
   1   1 -18   38.86    1.59
   1   1 -18   38.15    2.37
  -1  -1  18   33.04    1.31
   1   1 -18   31.58    1.33
  -1  -1  18   34.66    1.34
   1   1 -17   54.31    3.81
  -1  -1  17   65.02    2.25
   1   1 -17   61.75    2.24
   1   1 -17   63.29    2.41
  -1  -1  17   61.68    2.21
   1   1 -17   72.82    3.32
   1   1 -16   22.49    2.39
  -1  -1  16   28.81    1.10
   1   1 -16   26.22    1.10
   1   1 -16   31.39    2.00
   1   1 -16   25.05    1.23
  -1  -1  16   25.60    1.06
  -1  -1  15    7.66    1.16
  -1  -1  15    7.95    0.49
   1   1 -15    8.30    1.15
   1   1 -15    7.23    0.63
   1   1 -15    7.17    0.51
  -1  -1  14    1.96    0.84
   1   1 -14    2.79    0.85
   1   1 -14    2.01    0.45
  -1  -1  13   35.02    1.58
  -1  -1  13   38.00    2.13
   1   1 -13   40.42    2.03
   1   1 -13   35.73    1.42
  -1  -1  12   97.03    3.35
  -1  -1  12   93.66    3.85
   1   1 -12  100.57    3.72
  -1  -1  11  154.45    5.78
  -1  -1  11  162.98    5.37
   1   1 -11  146.55    5.09
   1   1 -11  163.71    5.65
  -1  -1  10   12.82    1.07
  -1  -1  10   13.91    0.86
   1   1 -10   12.28    0.60
  -1  -1   9   25.33    1.16
  -1  -1   9   21.30    1.34
  -1  -1   8    1.68    0.54
  -1  -1   7   25.81    1.30
  -1  -1   6  131.68    4.38
  -1  -1   6  129.41    4.31
  -1  -1   6  143.63    4.69
  -1  -1   5    2.66    0.20
  -1  -1   5    3.21    0.43
  -1  -1   4   62.95    2.20
  -1  -1   4   62.27    2.32
  -1  -1   3  178.31    5.89
  -1  -1   3  176.40    5.96
  -1  -1   2  274.86    9.02
   1   1  -1  123.36    4.12
  -1  -1   0   95.71    3.20
  -1  -1   0   93.74    3.16
  -1  -1  -1    3.15    0.21
  -1  -1  -1    3.30    0.25
  -1  -1  -2  221.82    7.31
  -1  -1  -3   89.12    3.04
  -1  -1  -4    2.96    0.33
  -1  -1  -5  410.19   13.26
  -1  -1  -5  401.64   13.28
  -1  -1  -6  718.60   21.81
  -1  -1  -6  595.61   21.88
   1   1   7   52.63    1.93
  -1  -1  -7   49.13    1.62
   1   1   8    9.60    0.68
  -1  -1  -8    9.58    0.73
   1   1   9   23.08    1.15
  -1  -1  -9   25.11    1.18
   1   1  10   18.96    1.11
  -1  -1 -10   20.22    1.15
   1   1  11   12.00    0.93
  -1  -1 -11   13.26    1.03
   1   1  12    7.48    0.91
  -1  -1 -12    8.89    0.97
   1   1  13    2.38    0.67
  -1  -1 -13    3.76    0.84
   1   1  14    1.57    0.64
  -1  -1 -14    1.63    0.80
   1   1  15   28.89    1.88
  -1  -1 -15   32.53    1.97
   1   1  16   34.19    2.11
   1   1  16   32.51    1.22
  -1  -1 -16   35.43    2.10
  -1  -1 -16   30.81    1.23
   1   1  17    0.65    0.77
   1   1  17    1.02    0.34
   1   1  17    0.86    0.35
   1   1  18    4.13    1.10
  -1  -1 -18    5.90    0.68
   1   1  18    4.24    0.44
   1   1  18    5.09    0.48
   1   1  19   17.78    1.76
  -1  -1 -19   19.86    1.85
   1   1  19   20.70    0.95
  -1  -1 -19   22.48    1.17
   1   1  19   22.15    0.94
  -1  -1 -20   21.93    2.64
  -1  -1 -20   29.43    1.38
  -1  -1 -20   23.58    2.03
   1   1  20   26.69    1.14
   1   1  20   28.51    1.14
   1   1  21   32.86    1.33
  -1  -1 -21   35.10    1.56
   1   1  21   35.02    1.33
   1   1  22    8.87    0.62
  -1  -1 -22    9.22    0.87
   1   1  22    9.81    0.65
   1   1  23    3.58    0.46
  -1  -1 -23    3.85    0.68
   1   1  23    4.22    0.49
   1   1  24    0.67    0.56
  -1  -1 -24    0.83    0.57
   1   1  24    1.17    0.44
   1   1  25    7.37    0.63
   1   1  25    9.98    0.56
   1   1  26    0.15    0.35
   1   1  26    0.03    0.32
   1   1  27   -0.14    0.26
  -1  -2  26    1.60    0.31
  -1  -2  26    2.03    0.23
  -1  -2  25    1.10    0.45
  -1  -2  25    0.81    0.30
  -1  -2  24    9.68    0.54
  -1  -2  24    8.50    0.73
  -1  -2  23    0.02    0.59
  -1  -2  23    0.10    0.35
  -1  -2  22    0.88    0.63
  -1  -2  22    1.28    0.40
  -1  -2  21    0.16    0.40
   1   2 -21    0.17    0.59
   1   2 -20    0.26    0.64
  -1  -2  20    0.15    0.37
  -1  -2  20    0.74    0.36
   1   2 -20    0.41    0.45
  -1  -2  20    0.23    0.43
   1   2 -19    0.73    1.34
  -1  -2  19    1.24    0.39
   1   2 -19    1.11    0.64
  -1  -2  19    0.47    0.41
   1   2 -19    1.29    1.07
   1   2 -19    0.56    0.47
  -1  -2  19    1.17    0.44
  -1  -2  18    0.54    0.40
   1   2 -18   -0.70    1.06
   1   2 -18    0.81    0.47
  -1  -2  18    0.23    0.40
   1   2 -18    1.18    0.64
   1   2 -18   -0.67    1.36
  -1  -2  17    3.18    0.45
   1   2 -17    3.85    0.72
   1   2 -17    3.36    0.50
  -1  -2  17    3.47    0.45
   1   2 -17    3.16    1.14
  -1  -2  16    0.99    0.40
  -1  -2  16    0.51    0.38
   1   2 -16    1.66    1.05
   1   2 -16    1.64    0.47
   1   2 -16    2.44    0.65
   1   2 -16    1.17    0.37
   1   2 -16    1.13    1.34
   1   2 -15   15.36    1.40
   1   2 -15   12.01    0.69
   1   2 -15   12.79    0.84
  -1  -2  15   15.08    0.67
  -1  -2  15   14.01    0.66
   1   2 -15   10.90    0.63
   1   2 -15   10.71    1.78
   1   2 -14   26.16    2.33
   1   2 -14   24.02    1.00
   1   2 -14   26.84    1.73
   1   2 -14   27.27    1.18
  -1  -2  14   23.25    0.98
   1   2 -13    0.81    1.08
  -1  -2  13    0.87    0.54
   1   2 -13    0.81    0.44
   1   2 -13    1.63    0.83
  -1  -2  12   49.53    2.30
   1   2 -12   55.05    1.99
  -1  -2  11  140.53    4.45
   1   2 -11  110.98    3.98
  -1  -2  10   42.24    2.12
   1   2 -10   38.48    1.45
  -1  -2   9    0.66    0.58
   1   2  -8   93.24    2.61
  -1  -2   8  105.96    3.24
  -1  -2   7   31.22    1.24
  -1  -2   7   33.06    1.56
  -1  -2   6    9.82    0.74
  -1  -2   6   11.44    0.60
   1   2  -5  105.75    4.51
  -1  -2   5  132.95    4.26
   1   2  -4   61.26    2.65
  -1  -2   4   71.29    2.46
  -1  -2   3   85.36    2.63
   1   2  -3   56.02    2.67
   1   2  -2 9904.53  307.46
  -1  -2   2 9247.37  307.38
  -1  -2   1  339.94   11.19
  -1  -2   0  176.47    5.92
  -1  -2  -1   51.74    1.87
  -1  -2  -1   52.09    1.88
  -1  -2  -2  171.97    5.77
  -1  -2  -2  179.01    5.84
  -1  -2  -3  382.94   12.40
  -1  -2  -3  377.68   12.49
  -1  -2  -4  113.33    3.95
  -1  -2  -5  316.50   10.48
  -1  -2  -6  170.66    5.76
  -1  -2  -7    1.34    0.32
  -1  -2  -8  107.10    3.84
  -1  -2  -8  115.91    4.12
  -1  -2  -9   57.50    2.39
   1   2  10    5.51    0.70
  -1  -2 -10    5.32    0.85
   1   2  11   65.04    2.79
  -1  -2 -11   65.89    2.28
  -1  -2 -11   71.79    2.87
   1   2  12    9.06    0.94
  -1  -2 -12    9.45    0.52
   1   2  13    8.51    0.95
   1   2  14    6.88    0.94
   1   2  15    7.86    1.02
   1   2  16    3.38    0.90
  -1  -2 -16    3.33    1.03
   1   2  16    3.94    0.39
   1   2  16    4.06    0.39
   1   2  17    0.42    0.76
  -1  -2 -17    0.63    0.92
   1   2  17    0.35    0.34
   1   2  17    0.17    0.34
   1   2  18    2.69    1.00
  -1  -2 -18    4.71    1.23
   1   2  18    2.85    0.45
   1   2  18    3.67    0.44
   1   2  19   21.85    1.88
   1   2  19   22.70    1.00
  -1  -2 -19   22.99    1.96
   1   2  19   23.01    0.98
   1   2  20   36.56    2.49
  -1  -2 -20   35.34    2.50
   1   2  20   38.65    1.50
   1   2  20   40.47    1.50
   1   2  21    2.88    1.06
   1   2  21    2.57    0.47
  -1  -2 -21    1.88    1.16
   1   2  21    2.57    0.48
   1   2  22   19.91    0.96
   1   2  22   22.34    0.97
   1   2  23    0.35    0.45
   1   2  24    6.08    0.61
   1   2  24    8.05    0.55
   1   2  25    0.92    0.41
   1   2  26    0.98    0.35
   1   2  27    1.10    0.27
   1   2  27    0.96    0.29
   1   2  28    1.15    0.18
   1   2  28    1.44    0.19
  -1  -3  25    0.57    0.40
  -1  -3  25    0.50    0.24
  -1  -3  24    0.83    0.30
  -1  -3  24    1.16    0.55
  -1  -3  24    0.68    0.31
  -1  -3  23    4.72    0.41
  -1  -3  23    4.85    0.43
  -1  -3  22    0.13    0.36
  -1  -3  22   -0.25    0.67
  -1  -3  22    0.46    0.39
  -1  -3  21    2.86    0.40
  -1  -3  21    2.94    0.44
  -1  -3  21    3.34    0.46
  -1  -3  20    3.94    0.46
  -1  -3  20    3.70    0.45
   1   3 -20    4.23    0.52
  -1  -3  20    4.28    0.49
  -1  -3  19    3.99    0.47
   1   3 -19    4.02    0.72
  -1  -3  19    5.36    0.50
   1   3 -19    5.03    0.54
  -1  -3  19    4.91    0.50
   1   3 -18   -0.30    0.47
   1   3 -18    0.26    0.99
   1   3 -18   -0.96    0.67
  -1  -3  18   -0.41    0.42
   1   3 -18    0.66    1.27
  -1  -3  18    0.10    1.00
   1   3 -17    1.63    0.50
   1   3 -17    3.08    1.15
  -1  -3  17    2.34    0.44
   1   3 -17    2.13    0.68
  -1  -3  17    1.96    0.42
   1   3 -17    1.50    1.33
   1   3 -16    3.79    0.70
   1   3 -16    5.41    1.18
  -1  -3  16    5.04    0.49
  -1  -3  16    4.83    0.50
   1   3 -16    4.63    0.54
   1   3 -16    4.92    0.46
   1   3 -16    2.52    1.49
   1   3 -15   46.36    1.70
   1   3 -15   41.16    1.84
  -1  -3  15   50.11    1.71
   1   3 -15   52.17    2.70
   1   3 -15   42.42    1.66
   1   3 -15   38.20    3.07
   1   3 -14    1.43    0.56
  -1  -3  14    2.83    0.39
   1   3 -14    3.06    0.45
   1   3 -14    3.61    1.04
   1   3 -14    3.34    0.40
  -1  -3  14    2.45    0.75
   1   3 -14    2.40    1.27
  -1  -3  13   25.80    1.59
   1   3 -13   23.85    2.22
   1   3 -13   29.28    1.26
   1   3 -12   56.25    3.23
   1   3 -12   53.34    2.08
   1   3 -11    4.50    1.33
   1   3 -11    6.60    0.60
   1   3 -10   98.24    4.37
   1   3 -10   95.11    3.30
   1   3  -9   79.10    3.71
   1   3  -9   77.51    2.70
   1   3  -8    5.83    1.08
  -1  -3   8    7.56    0.61
   1   3  -7  114.91    4.95
  -1  -3   7  132.25    4.47
   1   3  -6    2.74    0.73
  -1  -3   6    4.29    0.52
  -1  -3   5  205.34    6.38
   1   3  -5  154.69    6.56
   1   3  -4   62.73    2.61
  -1  -3   3  633.34   20.82
  -1  -3   2   91.30    3.32
  -1  -3   1  498.56   16.43
  -1  -3   0  119.42    4.19
  -1  -3  -1  320.17   10.61
  -1  -3  -2   62.38    2.31
  -1  -3  -3   15.12    0.71
  -1  -3  -3   14.93    0.79
  -1  -3  -4   12.68    0.59
  -1  -3  -4   12.55    0.71
  -1  -3  -6  187.68    6.52
  -1  -3  -7  440.78   13.69
  -1  -3  -7  378.38   13.73
  -1  -3  -8  239.05    7.66
  -1  -3  -8  206.52    7.76
  -1  -3  -9   21.78    1.14
  -1  -3  -9   26.95    1.49
  -1  -3 -10    3.32    0.57
  -1  -3 -10    2.69    0.83
  -1  -3 -11   61.78    2.12
  -1  -3 -11   60.75    2.73
   1   3  12   14.78    1.14
  -1  -3 -12   14.17    0.65
  -1  -3 -12   15.99    1.27
   1   3  13   25.95    1.57
  -1  -3 -13   24.78    0.99
  -1  -3 -13   23.22    1.60
   1   3  14   25.74    1.70
  -1  -3 -14   26.45    1.06
  -1  -3 -14   24.40    1.73
   1   3  15  102.02    4.37
  -1  -3 -15  106.00    3.60
  -1  -3 -15   99.40    4.39
   1   3  16    2.66    0.87
   1   3  16    2.66    0.39
  -1  -3 -16    2.13    1.01
  -1  -3 -16    2.83    0.47
   1   3  16    3.56    0.39
   1   3  17    2.55    0.93
   1   3  17    1.77    0.37
  -1  -3 -17    1.15    0.49
  -1  -3 -17    1.90    1.06
   1   3  17    1.56    0.39
   1   3  18    0.53    0.84
  -1  -3 -18    0.47    1.00
   1   3  18    0.49    0.40
   1   3  18    0.49    0.40
   1   3  19    2.28    0.98
   1   3  19    2.02    0.44
  -1  -3 -19    2.67    1.17
   1   3  19    2.48    0.46
   1   3  20    0.36    0.86
   1   3  20   -0.65    0.44
  -1  -3 -20    0.17    1.06
   1   3  20   -0.61    0.47
   1   3  21    1.07    0.87
  -1  -3 -21    1.95    1.16
   1   3  21    1.02    0.46
   1   3  22   10.35    0.66
   1   3  23    2.81    0.49
   1   3  24    0.33    0.43
  -1  -3 -25   10.10    0.71
   1   3  25   11.70    0.64
  -1  -3 -26    4.51    0.50
   1   3  26    5.76    0.44
   1   3  27    2.30    0.32
   1   3  28    0.47    0.18
   1   3  28    0.64    0.18
  -1  -4  25    0.99    0.30
  -1  -4  24   10.67    0.49
  -1  -4  24   10.92    0.48
  -1  -4  23    1.04    0.55
  -1  -4  23    1.35    0.32
  -1  -4  23    1.48    0.33
  -1  -4  22    1.77    0.37
  -1  -4  22    2.74    0.68
  -1  -4  22    1.79    0.37
  -1  -4  21    0.14    0.36
  -1  -4  21    0.38    0.34
  -1  -4  21    0.27    0.38
  -1  -4  20    9.29    0.56
   1   4 -20    8.42    0.62
  -1  -4  20    8.23    0.56
  -1  -4  20    9.22    0.59
   1   4 -19    5.72    0.56
  -1  -4  19    4.82    0.49
  -1  -4  19    4.99    0.50
  -1  -4  18    0.45    0.40
  -1  -4  18    0.21    0.41
   1   4 -18    1.20    0.48
  -1  -4  18   -0.24    1.01
  -1  -4  17    2.69    0.50
   1   4 -17    3.83    1.18
   1   4 -17    4.36    0.55
  -1  -4  17    2.22    0.48
   1   4 -17    3.91    0.47
  -1  -4  17    2.07    1.16
   1   4 -16    0.65    1.08
  -1  -4  16    0.32    0.41
   1   4 -16    0.41    0.50
   1   4 -16    0.81    0.66
   1   4 -16    0.35    0.40
  -1  -4  16   -0.33    1.13
  -1  -4  15   46.53    1.68
   1   4 -15   43.44    1.66
   1   4 -15   51.12    2.69
   1   4 -15   39.02    1.82
  -1  -4  15   47.90    2.83
   1   4 -15   34.80    2.97
   1   4 -15   44.25    1.63
   1   4 -14    2.81    0.49
   1   4 -14    1.59    0.63
  -1  -4  14    2.02    0.42
   1   4 -14    2.47    1.37
  -1  -4  14    2.27    0.84
  -1  -4  14    2.49    1.05
   1   4 -14    1.66    0.41
  -1  -4  14    2.67    0.34
  -1  -4  13   15.12    0.76
   1   4 -13   16.03    0.76
   1   4 -13   11.36    0.88
   1   4 -13   14.48    1.85
  -1  -4  13   17.16    1.60
  -1  -4  13   14.65    1.29
   1   4 -13   15.92    0.73
  -1  -4  13   15.45    0.69
   1   4 -12    0.19    1.06
  -1  -4  12   -0.08    0.67
   1   4 -12   -0.57    0.52
   1   4 -11    0.49    1.02
   1   4 -11   -0.55    0.49
   1   4 -10   -0.24    1.07
   1   4 -10    0.04    0.42
   1   4  -9   13.05    1.46
   1   4  -9   10.24    0.94
   1   4  -9   14.09    0.73
   1   4  -8   44.21    2.27
   1   4  -8   55.18    2.89
  -1  -4   8   67.43    2.70
  -1  -4   8   65.47    2.30
   1   4  -8   50.03    1.93
  -1  -4   7  320.06   10.13
  -1  -4   7  300.25   10.35
  -1  -4   6    2.42    0.63
  -1  -4   6    1.69    0.68
  -1  -4   5   11.83    0.98
  -1  -4   5   10.29    0.96
  -1  -4   4   46.39    2.07
  -1  -4   3  393.42   13.21
  -1  -4   2  179.44    6.29
  -1  -4   1   94.36    3.51
  -1  -4   0    0.13    0.35
  -1  -4  -1    3.86    0.48
  -1  -4  -2    6.78    0.57
  -1  -4  -3    2.02    0.42
  -1  -4  -3    1.39    0.53
  -1  -4  -4   87.95    3.06
  -1  -4  -4   88.92    3.21
  -1  -4  -4   81.37    3.35
  -1  -4  -5   82.16    2.80
  -1  -4  -5   81.04    3.00
  -1  -4  -5   73.56    3.11
  -1  -4  -6    0.26    0.22
  -1  -4  -6    0.60    0.54
  -1  -4  -7    1.90    0.66
  -1  -4  -8  160.60    5.16
  -1  -4  -8  121.17    5.14
  -1  -4  -9   78.87    2.98
  -1  -4  -9   68.73    3.10
  -1  -4 -10  363.13   11.72
  -1  -4 -10  324.02   11.92
  -1  -4 -11    9.08    0.83
  -1  -4 -11   10.51    1.16
  -1  -4 -12   14.19    0.64
  -1  -4 -12   15.15    1.31
  -1  -4 -13    0.80    0.30
  -1  -4 -13    0.50    0.82
   1   4  14  131.27    5.23
  -1  -4 -14  131.90    5.30
  -1  -4 -14  131.81    4.43
   1   4  15    1.70    0.83
  -1  -4 -15    2.15    0.41
   1   4  16   53.75    2.81
  -1  -4 -16   58.09    2.99
  -1  -4 -16   57.05    1.97
   1   4  16   49.57    1.90
   1   4  16   51.90    1.88
   1   4  17   48.71    2.75
  -1  -4 -17   53.99    1.95
  -1  -4 -17   47.36    2.85
   1   4  17   49.97    1.84
   1   4  18   25.61    1.97
  -1  -4 -18   23.85    2.07
  -1  -4 -18   25.62    1.17
   1   4  18   25.16    1.06
   1   4  19   -0.17    0.84
  -1  -4 -19   -0.57    1.13
  -1  -4 -19    0.64    0.53
   1   4  19   -0.55    0.45
   1   4  20    1.60    0.92
  -1  -4 -20    0.98    0.54
  -1  -4 -20    1.04    1.13
   1   4  20    1.92    0.45
   1   4  21    0.27    0.84
  -1  -4 -21    0.05    1.08
  -1  -4 -21   -0.60    0.58
   1   4  21    0.39    0.44
  -1  -4 -22    3.97    0.64
   1   4  22    4.74    0.52
  -1  -4 -23    1.33    0.58
   1   4  23    1.07    0.45
  -1  -4 -24   10.73    0.80
  -1  -4 -24    9.06    0.75
   1   4  24   11.44    0.65
  -1  -4 -25    0.16    0.50
  -1  -4 -25    1.25    0.51
   1   4  25    0.01    0.39
  -1  -4 -26    2.48    0.50
  -1  -4 -26    2.32    0.48
   1   4  26    3.12    0.39
   1   4  27   -0.19    0.28
   1   4  28    1.69    0.20
   1   4  28    2.05    0.20
  -1  -5  23   21.59    0.83
  -1  -5  23   21.89    0.82
  -1  -5  22    7.31    0.46
  -1  -5  22    7.75    0.46
  -1  -5  21    0.82    0.34
  -1  -5  21    0.92    0.34
  -1  -5  21    0.67    0.36
   1   5 -20    0.55    0.44
  -1  -5  20   -0.06    0.36
  -1  -5  20    0.35    0.37
  -1  -5  20    0.21    0.37
  -1  -5  19    2.23    0.40
  -1  -5  19    1.80    0.42
   1   5 -19    1.22    0.48
  -1  -5  18   26.83    1.14
  -1  -5  18   27.83    1.14
   1   5 -18   26.89    1.15
   1   5 -17    1.13    0.50
  -1  -5  17    0.56    0.42
  -1  -5  17    0.67    0.46
   1   5 -17    1.21    0.43
  -1  -5  17    0.29    0.98
   1   5 -16   64.15    3.23
  -1  -5  16   58.11    2.20
   1   5 -16   62.48    2.19
   1   5 -16   58.45    2.15
  -1  -5  16   63.24    3.47
  -1  -5  15    1.84    0.47
   1   5 -15    2.27    0.54
  -1  -5  15    1.45    1.14
  -1  -5  15    2.24    0.92
   1   5 -15    1.44    0.45
   1   5 -14    1.74    0.53
  -1  -5  14   -0.05    0.42
  -1  -5  14    0.45    1.05
  -1  -5  14    0.12    0.90
   1   5 -14    1.46    0.46
  -1  -5  14    0.61    0.33
  -1  -5  13    0.87    0.42
  -1  -5  13    0.06    0.89
  -1  -5  13    0.51    0.97
   1   5 -13    0.32    0.41
  -1  -5  13    0.72    0.31
  -1  -5  12   22.11    1.80
  -1  -5  12   18.60    1.53
   1   5 -12   20.35    0.91
  -1  -5  12   19.54    0.85
   1   5 -11   -0.14    0.38
  -1  -5  11    0.64    0.83
  -1  -5  10    8.89    1.16
  -1  -5   9    6.68    1.01
   1   5  -9    2.66    0.79
   1   5  -8    4.53    0.88
  -1  -5   8    5.36    0.91
  -1  -5   7    0.58    0.71
  -1  -5   7    0.77    0.61
  -1  -5   6   24.81    1.70
  -1  -5   6   32.31    1.76
  -1  -5   5   18.13    1.35
  -1  -5   5   22.44    1.45
  -1  -5   4    0.88    0.71
  -1  -5   3  132.60    5.00
  -1  -5   2  179.28    6.43
  -1  -5   1    1.45    0.59
  -1  -5   0  781.50   25.75
  -1  -5  -1    4.10    0.61
  -1  -5  -1    3.93    0.62
  -1  -5  -2   22.19    1.23
  -1  -5  -3  120.36    4.38
  -1  -5  -4  135.01    4.87
  -1  -5  -4  135.79    5.18
  -1  -5  -5   78.82    2.79
  -1  -5  -5   76.66    2.98
  -1  -5  -5   70.51    3.19
  -1  -5  -6    7.96    0.58
  -1  -5  -6    9.67    1.10
  -1  -5  -6    9.89    0.86
  -1  -5  -7   11.45    0.58
  -1  -5  -7   12.10    1.14
  -1  -5  -8    5.14    0.99
  -1  -5  -9   29.10    1.58
  -1  -5  -9   23.92    1.66
  -1  -5 -10   10.91    1.04
  -1  -5 -10   14.16    1.36
  -1  -5 -11   25.29    1.45
  -1  -5 -11   22.07    1.66
  -1  -5 -12    4.13    1.03
  -1  -5 -13   -0.54    0.95
  -1  -5 -13    0.40    0.30
  -1  -5 -14   10.60    1.42
  -1  -5 -14   12.46    0.64
   1   5  15    2.87    0.87
  -1  -5 -15    3.79    0.44
  -1  -5 -15    1.47    1.09
   1   5  15    2.71    0.41
   1   5  16   66.82    3.39
  -1  -5 -16   65.21    3.56
  -1  -5 -16   75.11    2.55
   1   5  16   69.25    2.48
   1   5  17    1.34    0.85
  -1  -5 -17   -0.67    1.12
  -1  -5 -17    1.09    0.47
   1   5  17    0.71    0.41
   1   5  18   19.13    1.70
  -1  -5 -18   16.57    1.85
  -1  -5 -18   20.50    0.98
   1   5  18   18.05    0.88
   1   5  19    1.92    0.94
  -1  -5 -19    3.65    0.56
  -1  -5 -19    2.21    1.22
   1   5  19    3.48    0.49
   1   5  20   -0.22    0.80
  -1  -5 -20    1.22    1.15
  -1  -5 -20    0.73    0.51
   1   5  20    1.25    0.46
  -1  -5 -21   -0.06    0.52
   1   5  21    0.45    0.44
  -1  -5 -22   -0.18    0.53
  -1  -5 -22    0.22    0.57
   1   5  22    0.13    0.45
  -1  -5 -23   -0.39    0.53
  -1  -5 -23   -0.09    0.57
   1   5  23   -0.25    0.46
  -1  -5 -24   12.93    0.82
  -1  -5 -24   13.35    0.85
   1   5  24   14.97    0.74
  -1  -5 -25    6.10    0.59
  -1  -5 -25    5.22    0.60
   1   5  25    6.34    0.50
  -1  -5 -26    4.86    0.52
  -1  -5 -26    5.45    0.52
   1   5  26    5.92    0.44
   1   5  27    0.75    0.26
   1   5  27    0.39    0.26
  -1  -6  23    3.12    0.26
  -1  -6  23    9.59    0.47
  -1  -6  22    0.08    0.26
  -1  -6  22    0.57    0.49
  -1  -6  22    0.57    0.34
  -1  -6  21    0.54    0.31
  -1  -6  21    1.02    0.31
  -1  -6  21    0.82    0.32
  -1  -6  20    0.23    0.62
  -1  -6  20    0.10    0.34
  -1  -6  20    0.01    0.34
   1   6 -20   -0.16    0.39
  -1  -6  20   -0.11    0.33
  -1  -6  19   13.58    0.67
   1   6 -19   12.26    0.70
  -1  -6  19   13.36    0.68
   1   6 -18    1.05    0.46
  -1  -6  18    0.98    0.38
  -1  -6  18    0.80    0.42
  -1  -6  17    6.39    0.56
  -1  -6  17    5.73    0.53
   1   6 -17    5.87    0.53
  -1  -6  16    1.04    0.44
   1   6 -16    1.13    0.43
  -1  -6  15   79.65    2.73
  -1  -6  15   70.48    3.50
  -1  -6  15   83.14    4.07
   1   6 -15   79.96    2.70
  -1  -6  14   16.43    0.86
  -1  -6  14   18.28    1.88
   1   6 -14   18.93    0.88
  -1  -6  14   16.50    0.78
  -1  -6  13   44.26    1.71
  -1  -6  13   49.05    2.90
  -1  -6  13   42.42    2.50
   1   6 -13   47.42    1.71
  -1  -6  13   42.88    1.65
  -1  -6  12    5.11    1.30
  -1  -6  12    4.85    1.06
   1   6 -12    4.36    0.54
  -1  -6  12    4.62    0.43
  -1  -6  11    8.27    1.17
  -1  -6  11    7.71    1.24
   1   6 -11    5.67    0.54
  -1  -6  11    6.26    0.47
  -1  -6  10    1.03    0.92
   1   6 -10    0.69    0.39
  -1  -6  10    1.56    0.33
  -1  -6   9   43.83    2.52
  -1  -6   8   -0.47    0.73
   1   6  -8   -0.03    0.82
  -1  -6   8    0.20    0.76
   1   6  -7    0.78    0.92
  -1  -6   7    2.19    0.77
  -1  -6   7    2.66    0.87
  -1  -6   6    8.32    1.04
  -1  -6   6    6.29    0.95
  -1  -6   5    2.31    0.80
  -1  -6   5    3.85    0.89
  -1  -6   4    0.20    0.68
  -1  -6   3  277.39    9.76
  -1  -6   2    7.01    0.93
  -1  -6   1    1.01    0.65
  -1  -6   0   44.61    2.10
  -1  -6  -1   29.89    1.73
  -1  -6  -2  201.81    7.15
  -1  -6  -3    4.87    0.78
  -1  -6  -4   47.69    2.15
  -1  -6  -5   88.25    3.31
  -1  -6  -5   93.22    3.54
  -1  -6  -6    8.84    0.71
  -1  -6  -6    7.91    0.92
  -1  -6  -6    7.67    1.27
  -1  -6  -7    9.95    0.63
   1   6   7    8.30    0.89
  -1  -6  -7   10.89    1.30
  -1  -6  -8  207.81    7.75
  -1  -6  -9   22.06    1.73
  -1  -6 -10   12.09    1.27
  -1  -6 -10   11.82    1.41
  -1  -6 -11   32.64    1.84
  -1  -6 -11   32.08    2.12
  -1  -6 -12   11.87    1.08
  -1  -6 -12   10.82    1.35
  -1  -6 -13   20.00    1.80
  -1  -6 -14   48.80    1.77
  -1  -6 -14   46.06    2.77
  -1  -6 -15    7.55    0.55
  -1  -6 -15    6.88    1.38
   1   6  15    6.50    0.55
   1   6  16   21.26    1.70
  -1  -6 -16   18.91    1.93
  -1  -6 -16   21.70    0.97
   1   6  16   20.95    0.94
  -1  -6 -17   16.74    0.82
  -1  -6 -17   13.36    1.73
   1   6  17   17.00    1.58
  -1  -6 -17   12.59    0.93
   1   6  17   15.70    0.79
  -1  -6 -18    4.17    1.39
  -1  -6 -18    4.40    0.53
   1   6  18    4.96    1.13
  -1  -6 -18    3.99    0.68
   1   6  18    4.21    0.53
  -1  -6 -19   16.85    0.90
  -1  -6 -19   14.40    1.84
   1   6  19   14.62    1.61
  -1  -6 -19   14.55    1.00
   1   6  19   17.54    0.86
  -1  -6 -20    0.39    0.47
  -1  -6 -20    0.44    1.12
   1   6  20    0.96    0.88
  -1  -6 -20    0.46    0.60
   1   6  20    0.54    0.46
  -1  -6 -21    4.27    0.58
  -1  -6 -21    3.81    0.70
   1   6  21    3.80    0.52
  -1  -6 -22    2.33    0.56
  -1  -6 -22    1.93    0.66
   1   6  22    2.54    0.49
  -1  -6 -23    1.33    0.53
  -1  -6 -23    2.25    0.64
   1   6  23    1.62    0.47
  -1  -6 -24    8.79    0.65
  -1  -6 -24    7.64    0.69
   1   6  24    7.83    0.57
  -1  -6 -25    1.41    0.45
  -1  -6 -25    1.40    0.49
   1   6  25    0.87    0.38
  -1  -6 -26    0.39    0.37
   1   6  26    0.14    0.32
   1   6  26   -0.06    0.31
   1   6  27    0.80    0.25
  -1  -6 -27    0.04    0.30
   1   6  27    0.42    0.23
  -1  -6 -28    0.21    0.12
  -1  -7  22   -0.21    0.17
  -1  -7  21   -0.32    0.43
  -1  -7  21   -0.37    0.25
  -1  -7  20    2.29    0.33
  -1  -7  20    1.92    0.31
  -1  -7  20    2.24    0.53
  -1  -7  20    2.41    0.31
  -1  -7  19   -0.77    0.56
  -1  -7  19    0.02    0.35
  -1  -7  19   -0.04    0.30
  -1  -7  18    1.45    0.40
  -1  -7  18    1.18    0.64
  -1  -7  18    1.43    0.38
  -1  -7  17    1.70    0.45
  -1  -7  17    2.31    0.41
   1   7 -17    1.75    0.44
  -1  -7  16    0.72    0.40
   1   7 -16    1.03    0.42
  -1  -7  15    6.37    0.57
   1   7 -15    7.95    0.57
  -1  -7  14   -0.56    0.47
  -1  -7  14   -0.15    1.03
  -1  -7  14   -0.04    0.86
   1   7 -14    0.14    1.55
   1   7 -14    0.45    0.43
  -1  -7  14    0.67    0.34
  -1  -7  13    1.32    0.45
   1   7 -13   -0.01    0.53
  -1  -7  13    0.05    1.11
  -1  -7  13   -0.46    0.96
   1   7 -13    0.35    0.47
  -1  -7  13    0.64    0.35
  -1  -7  12   -0.24    1.12
  -1  -7  12   -0.08    0.90
   1   7 -12   -0.33    0.50
  -1  -7  12   -0.10    0.36
  -1  -7  11   34.47    2.41
  -1  -7  11   29.30    2.05
   1   7 -11   28.69    1.25
  -1  -7  11   30.64    1.21
  -1  -7  10    4.75    1.08
  -1  -7  10    6.70    1.30
   1   7 -10    4.48    0.52
  -1  -7  10    5.98    0.46
  -1  -7   9    1.04    0.97
  -1  -7   9    1.93    0.37
  -1  -7   8   20.49    1.63
  -1  -7   8   23.85    0.98
  -1  -7   7   27.41    1.85
   1   7  -7   23.35    2.01
  -1  -7   6  123.64    4.68
  -1  -7   6  113.30    4.55
  -1  -7   5    6.74    1.15
  -1  -7   5    6.35    1.01
  -1  -7   4   11.73    1.37
  -1  -7   4   11.26    1.17
  -1  -7   3    9.00    1.03
  -1  -7   2   10.70    1.06
  -1  -7   1    0.27    0.67
  -1  -7   0    3.85    0.77
  -1  -7   0    3.38    0.75
  -1  -7  -1   14.21    1.16
  -1  -7  -2    1.82    0.66
  -1  -7  -3   -0.14    0.60
  -1  -7  -4    6.51    0.73
  -1  -7  -4    7.14    0.86
  -1  -7  -5    1.79    0.56
  -1  -7  -5    2.24    0.70
  -1  -7  -5    2.56    0.32
  -1  -7  -6   16.51    0.98
  -1  -7  -6   18.42    1.24
  -1  -7  -6   17.34    0.71
  -1  -7  -7    0.90    0.60
  -1  -7  -7    0.51    0.26
  -1  -7  -8   12.00    1.50
  -1  -7  -9  129.66    5.52
  -1  -7 -10   29.68    1.96
  -1  -7 -10   30.09    2.16
  -1  -7 -11    9.99    1.20
  -1  -7 -11   12.01    1.47
   1   7  12    7.23    1.28
  -1  -7 -12    8.94    1.12
  -1  -7 -12   10.90    1.47
   1   7  13    3.30    0.41
  -1  -7 -13    2.57    1.17
   1   7  13    1.64    0.43
   1   7  14    5.53    0.48
  -1  -7 -14    5.64    1.38
   1   7  14    4.33    0.51
  -1  -7 -15   18.45    0.85
   1   7  15   17.62    0.84
  -1  -7 -15   15.99    1.85
   1   7  15   16.52    0.85
  -1  -7 -16    0.16    0.38
   1   7  16   -0.38    0.44
  -1  -7 -16    0.53    1.19
   1   7  16    0.29    0.46
   1   7  17    1.57    0.94
  -1  -7 -17    1.52    0.45
   1   7  17    1.06    0.47
  -1  -7 -17    2.47    1.35
   1   7  17    1.96    0.50
   1   7  18    1.26    0.91
  -1  -7 -18    1.36    1.30
  -1  -7 -18    2.50    0.49
   1   7  18    1.32    0.49
   1   7  19    1.06    0.87
  -1  -7 -19    0.57    0.46
  -1  -7 -19    1.32    1.24
   1   7  19    1.23    0.48
  -1  -7 -20    2.50    0.50
   1   7  20    1.98    0.51
  -1  -7 -21   14.17    0.82
   1   7  21   14.21    0.79
  -1  -7 -22   19.99    1.06
   1   7  22   18.24    0.89
  -1  -7 -23    1.54    0.48
  -1  -7 -23    2.94    0.62
   1   7  23    2.48    0.46
  -1  -7 -24    6.25    0.55
  -1  -7 -24    5.72    0.65
   1   7  24    6.44    0.50
  -1  -7 -25   -0.28    0.39
   1   7  25   -0.08    0.33
  -1  -7 -26    0.06    0.37
   1   7  26    0.23    0.28
  -1  -7 -27    0.58    0.24
   1   7  27    0.18    0.22
  -1  -7 -27    0.38    0.19
  -1  -8  21    1.18    0.16
  -1  -8  21    0.23    0.21
  -1  -8  20    9.94    0.45
  -1  -8  20    9.21    0.45
  -1  -8  19   -0.14    0.28
  -1  -8  19   -0.26    0.31
  -1  -8  18    0.11    0.30
  -1  -8  18   -0.38    0.35
  -1  -8  17    2.86    0.39
   1   8 -17    2.58    0.43
  -1  -8  17    1.75    0.43
  -1  -8  16    3.83    0.68
  -1  -8  16    2.62    0.48
   1   8 -16    4.27    0.51
  -1  -8  16    2.64    0.44
   1   8 -16    1.51    0.44
  -1  -8  15   28.47    1.16
   1   8 -15   26.99    1.14
   1   8 -15   27.51    1.15
  -1  -8  14    2.48    0.58
  -1  -8  14    3.22    0.43
  -1  -8  13   10.25    0.68
   1   8 -13   10.46    0.68
   1   8 -13   11.03    0.67
  -1  -8  13    9.61    0.58
   1   8 -12    4.28    0.55
  -1  -8  12    4.69    1.19
  -1  -8  12    2.70    1.04
   1   8 -12    5.11    0.55
  -1  -8  12    3.89    0.44
  -1  -8  11   -0.73    0.94
  -1  -8  11    0.18    0.94
   1   8 -11   -0.13    0.48
  -1  -8  11   -0.34    0.38
  -1  -8  10   16.65    1.65
  -1  -8  10   19.18    1.80
   1   8 -10   18.17    0.91
  -1  -8  10   17.75    0.85
  -1  -8   9    0.98    0.89
  -1  -8   9   -0.17    0.98
   1   8  -9   -0.20    0.51
  -1  -8   9    1.04    0.38
  -1  -8   8    3.27    1.08
  -1  -8   8    3.56    0.44
  -1  -8   7   13.55    1.54
  -1  -8   7   18.71    1.65
   1   8  -7   10.75    1.69
  -1  -8   7   18.59    0.83
  -1  -8   6   19.19    1.60
  -1  -8   6   12.57    1.51
   1   8  -6   10.51    1.78
  -1  -8   6   16.11    0.79
  -1  -8   5    0.47    0.78
  -1  -8   5    0.76    0.94
   1   8  -5    0.71    1.22
  -1  -8   5    0.83    0.35
  -1  -8   4    5.08    1.15
  -1  -8   4    5.07    0.98
  -1  -8   3   35.74    2.34
  -1  -8   3   34.50    2.05
  -1  -8   2   15.24    1.33
  -1  -8   1    8.06    1.05
  -1  -8   0   10.42    1.10
  -1  -8  -1   10.23    1.06
  -1  -8  -2   19.45    1.47
  -1  -8  -3   56.93    2.55
  -1  -8  -3   57.29    2.01
  -1  -8  -3   62.02    2.72
  -1  -8  -4   10.84    0.96
  -1  -8  -4   11.96    0.56
  -1  -8  -5    4.17    0.71
  -1  -8  -5    5.35    0.43
  -1  -8  -5    5.21    0.90
  -1  -8  -6    2.34    0.56
  -1  -8  -6    2.49    0.77
  -1  -8  -6    2.77    0.32
  -1  -8  -7    4.46    0.82
  -1  -8  -7    4.94    0.36
  -1  -8  -9   47.93    2.70
  -1  -8 -10    2.79    1.01
   1   8  10    4.16    1.29
  -1  -8 -11   28.15    2.28
   1   8  11   28.08    1.10
  -1  -8 -11   30.67    2.05
  -1  -8 -11   25.07    1.24
   1   8  11   28.35    1.09
   1   8  11   25.86    1.10
  -1  -8 -12    4.01    1.40
   1   8  12    3.35    0.47
   1   8  12    4.05    1.35
  -1  -8 -12    2.64    1.00
  -1  -8 -12    3.45    0.67
   1   8  12    4.10    0.50
   1   8  13   22.83    0.99
  -1  -8 -13   21.21    2.15
   1   8  13   20.90    0.99
   1   8  14    0.28    0.45
  -1  -8 -14    1.20    1.28
   1   8  14    0.41    0.48
  -1  -8 -15    2.22    0.44
  -1  -8 -15    2.52    1.45
   1   8  15    0.68    0.48
   1   8  15    0.43    0.52
  -1  -8 -16    3.89    0.48
   1   8  16    3.90    0.54
   1   8  16    3.80    0.55
   1   8  17   33.02    2.26
  -1  -8 -17   28.63    2.59
   1   8  17   34.58    1.38
  -1  -8 -17   35.28    1.38
   1   8  17   33.49    1.38
   1   8  18    3.18    1.02
  -1  -8 -18    2.55    1.34
  -1  -8 -18    2.91    0.48
   1   8  18    3.21    0.51
   1   8  18    3.13    0.52
  -1  -8 -19    0.72    0.42
   1   8  19    0.62    0.47
  -1  -8 -20    0.95    0.44
   1   8  20    0.57    0.48
  -1  -8 -21    3.01    0.50
   1   8  21    3.95    0.56
   1   8  21    2.92    0.52
  -1  -8 -22    0.45    0.42
   1   8  22    0.01    0.48
   1   8  22   -0.13    0.43
  -1  -8 -23    0.07    0.40
   1   8  23    0.22    0.44
   1   8  23    0.29    0.60
   1   8  23    0.08    0.40
   1   8  24    0.36    0.51
  -1  -8 -24   -0.68    0.51
   1   8  24    0.60    0.35
  -1  -8 -25    2.59    0.42
  -1  -8 -26    4.04    0.37
  -1  -8 -26    4.77    0.30
   1   8  27    0.66    0.15
  -1  -9  19   11.28    0.46
  -1  -9  19   10.44    0.47
  -1  -9  18    1.09    0.26
   1   9 -18    0.71    0.30
  -1  -9  18    0.88    0.29
  -1  -9  17    0.20    0.29
  -1  -9  17    0.23    0.34
   1   9 -17    0.64    0.35
  -1  -9  16    2.82    0.37
   1   9 -16    4.10    0.43
  -1  -9  16    2.51    0.41
   1   9 -16    3.50    0.41
  -1  -9  15    3.22    0.44
  -1  -9  15    4.19    0.48
   1   9 -15    3.43    0.48
   1   9 -14    1.82    0.46
  -1  -9  14    1.51    0.43
   1   9 -14    2.31    0.48
  -1  -9  14    2.02    0.32
   1   9 -13   26.41    1.08
   1   9 -13   24.66    1.12
  -1  -9  13   24.25    1.01
   1   9 -12    6.85    0.62
   1   9 -12    7.98    0.61
  -1  -9  12    7.39    0.52
   1   9 -11   24.63    1.07
   1   9 -11   25.29    1.11
  -1  -9  11   23.16    1.03
  -1  -9  10    5.28    1.18
  -1  -9  10    4.40    1.12
  -1  -9  10    5.72    0.51
  -1  -9   9   -0.08    0.97
  -1  -9   9   -0.17    0.97
  -1  -9   9    0.11    0.38
  -1  -9   8   -0.04    0.90
  -1  -9   8    0.12    0.38
  -1  -9   7   50.63    2.91
  -1  -9   7   57.06    2.98
  -1  -9   7   55.19    1.98
  -1  -9   6    6.75    1.35
  -1  -9   6    8.46    1.26
  -1  -9   6    8.45    1.25
   1   9  -6    5.86    1.55
  -1  -9   6    8.81    0.60
  -1  -9   5   18.08    1.58
  -1  -9   5   15.58    1.72
  -1  -9   5   18.12    0.87
   1   9  -4    0.63    1.37
  -1  -9   4    1.55    1.18
  -1  -9   4    2.20    0.91
  -1  -9   4    0.93    0.86
  -1  -9   4    1.10    0.42
  -1  -9   3   23.33    1.80
  -1  -9   3   25.06    2.08
  -1  -9   3   26.07    1.78
  -1  -9   3   25.37    1.12
  -1  -9   3   24.13    1.08
   1   9  -2    0.82    0.37
  -1  -9   2    1.01    0.80
   1   9  -2    1.04    1.33
  -1  -9   2    2.21    1.15
  -1  -9   2    0.79    0.42
  -1  -9   2    1.15    0.43
  -1  -9   1    8.98    1.16
   1   9  -1    8.86    0.57
  -1  -9   1   11.18    1.54
  -1  -9   1    8.08    0.62
  -1  -9   1    8.36    0.61
   1   9   0    0.60    0.38
  -1  -9   0    0.31    0.75
  -1  -9   0    0.83    0.44
  -1  -9   0    0.89    0.43
  -1  -9  -1   79.48    3.40
  -1  -9  -1   69.28    3.21
  -1  -9  -1   74.27    2.63
  -1  -9  -1   70.31    2.60
  -1  -9  -2    3.72    0.96
  -1  -9  -2    4.19    0.47
  -1  -9  -2    3.32    0.98
  -1  -9  -3   21.02    1.43
  -1  -9  -3   22.21    0.89
  -1  -9  -3   20.94    1.58
  -1  -9  -4   13.02    1.11
  -1  -9  -4   13.81    0.64
  -1  -9  -4   14.22    1.31
  -1  -9  -5    4.25    0.73
  -1  -9  -5    4.16    0.89
  -1  -9  -5    4.65    0.37
  -1  -9  -6    1.17    0.29
   1   9   6    1.15    0.37
  -1  -9  -6    0.98    0.70
  -1  -9  -6    1.39    0.48
  -1  -9  -6    2.17    0.44
  -1  -9  -7    4.57    0.37
   1   9   7    4.98    0.44
  -1  -9  -7    5.09    1.21
  -1  -9  -7    4.11    0.82
  -1  -9  -7    4.43    0.56
  -1  -9  -7    5.02    0.50
   1   9   8    4.10    0.43
  -1  -9  -8    3.35    0.54
   1   9   8    3.44    0.44
  -1  -9  -8    3.86    1.16
   1   9   9    5.33    0.49
  -1  -9  -9    6.56    0.65
   1   9   9    4.76    0.51
   1   9   9    5.63    1.53
   1   9  10   44.01    1.55
  -1  -9 -10   38.09    1.68
   1   9  10   40.02    1.54
  -1  -9 -10   41.10    2.56
   1   9  11    8.89    0.58
  -1  -9 -11    8.23    0.73
   1   9  11    7.09    0.60
  -1  -9 -11    5.06    1.25
   1   9  11    5.49    1.56
   1   9  12  107.06    3.58
  -1  -9 -12  106.77    4.72
  -1  -9 -12   99.35    3.72
   1   9  12  106.39    3.57
   1   9  13    7.91    0.66
   1   9  13    9.32    0.69
  -1  -9 -13    8.55    0.88
   1   9  13    7.47    0.68
   1   9  14   60.97    2.14
  -1  -9 -14   53.98    2.30
   1   9  14   59.32    2.14
   1   9  14   56.16    2.14
   1   9  15    3.72    0.54
  -1  -9 -15    3.79    0.45
  -1  -9 -15    3.18    0.77
   1   9  15    3.84    0.58
   1   9  15    3.83    0.56
   1   9  16   -0.02    0.47
  -1  -9 -16    0.65    0.38
   1   9  16    0.44    0.52
   1   9  16    0.36    0.48
   1   9  17    1.70    0.49
  -1  -9 -17    1.24    0.40
   1   9  17    1.66    0.53
   1   9  17    1.35    0.49
  -1  -9 -18    8.13    0.57
   1   9  18    8.48    0.63
   1   9  18    8.63    0.67
   1   9  18    7.60    0.63
  -1  -9 -19    6.66    0.55
   1   9  19    6.45    0.59
   1   9  19    7.17    0.65
   1   9  19    6.78    0.60
  -1  -9 -20    5.08    0.50
   1   9  20    6.28    0.60
  -1  -9 -21    0.45    0.37
   1   9  21    0.27    0.48
   1   9  21   -0.43    0.44
   1   9  22    0.78    0.45
   1   9  23   -0.29    0.59
   1   9  23    0.53    0.41
   1   9  24    6.36    0.62
   1   9  24    7.12    0.48
  -1  -9 -25    0.21    0.32
  -1  -9 -25    0.62    0.20
   1   9  25   -0.09    0.29
  -1  -9 -26    0.65    0.21
  -1 -10  18    0.04    0.14
  -1 -10  18    0.00    0.16
  -1 -10  17    6.33    0.33
  -1 -10  17    5.77    0.37
   1  10 -16   10.70    0.53
  -1 -10  16   12.03    0.53
  -1 -10  16   10.36    0.55
  -1 -10  15   16.08    0.75
   1  10 -15   17.35    0.77
   1  10 -14    7.75    0.52
   1  10 -14    8.61    0.55
   1  10 -13    3.98    0.44
  -1 -10  13    3.26    0.35
   1  10 -12    6.54    0.52
   1  10 -12    6.35    0.56
  -1 -10  12    5.25    0.44
   1  10 -11    5.31    0.53
  -1 -10  11    4.10    0.44
   1  10 -10   18.23    0.90
  -1 -10  10   19.31    0.87
  -1 -10   9   15.55    0.81
  -1 -10   8    0.77    0.93
  -1 -10   8    0.04    0.99
  -1 -10   8    0.98    0.42
  -1 -10   7    8.66    1.36
  -1 -10   7    9.49    1.30
  -1 -10   7    7.90    1.32
   1  10  -7   11.21    0.73
  -1 -10   7   10.32    0.66
  -1 -10   6   24.85    1.98
   1  10  -6   18.79    2.20
  -1 -10   6   18.94    1.99
  -1 -10   6   25.81    1.99
  -1 -10   6   27.17    1.12
  -1 -10   5   25.37    2.43
   1  10  -5   38.27    2.97
  -1 -10   5   27.13    2.16
  -1 -10   5   30.02    2.30
  -1 -10   5   40.67    1.50
  -1 -10   4   44.30    2.68
  -1 -10   4   46.47    3.01
  -1 -10   4   49.56    2.76
  -1 -10   4   49.77    1.84
  -1 -10   3   10.73    1.39
  -1 -10   3    9.91    1.64
   1  10  -3   13.62    2.22
  -1 -10   3    9.92    1.31
  -1 -10   3   11.11    0.75
  -1 -10   2    1.06    0.85
  -1 -10   2   -0.04    0.81
   1  10  -2    0.77    1.49
  -1 -10   2    0.05    1.15
  -1 -10   2    0.04    0.47
  -1 -10   2   -0.71    0.48
   1  10  -1    0.51    0.41
  -1 -10   1   -0.04    0.87
  -1 -10   1    0.60    1.17
   1  10  -1    0.18    1.50
  -1 -10   1    0.44    0.84
  -1 -10   1   -0.07    0.49
  -1 -10   1   -0.02    0.49
   1  10   0   40.64    1.61
  -1 -10   0   45.67    2.48
   1  10   0   34.64    3.01
  -1 -10   0   51.59    3.06
  -1 -10   0   39.89    2.34
  -1 -10   0   43.78    1.72
  -1 -10   0   42.68    1.68
  -1 -10  -1   87.48    3.00
   1  10   1   76.85    3.03
  -1 -10  -1   70.77    3.78
  -1 -10  -1   91.37    4.52
   1  10   1   82.36    4.80
  -1 -10  -1   60.16    3.59
  -1 -10  -1  115.95    3.23
  -1 -10  -1   92.60    3.12
  -1 -10  -2   57.41    2.88
   1  10   2   53.55    2.01
  -1 -10  -2   57.22    1.96
  -1 -10  -2   51.30    2.67
  -1 -10  -2   55.08    2.12
  -1 -10  -2   58.59    2.10
  -1 -10  -2   48.49    2.06
  -1 -10  -3   40.09    1.47
   1  10   3   38.85    1.54
  -1 -10  -3   37.48    2.28
  -1 -10  -3   39.90    2.19
   1  10   3   36.48    3.07
  -1 -10  -3   40.55    1.67
  -1 -10  -3   41.26    1.64
  -1 -10  -4   15.49    0.71
  -1 -10  -4   16.55    1.47
   1  10   4   16.67    0.81
   1  10   4   13.23    2.03
  -1 -10  -4   14.62    1.25
  -1 -10  -4   14.22    0.91
  -1 -10  -4   14.87    0.85
   1  10   5   14.67    0.81
  -1 -10  -5   16.89    1.49
  -1 -10  -5   18.16    0.78
   1  10   5   13.73    2.02
  -1 -10  -5   12.77    1.68
  -1 -10  -5   15.98    0.90
   1  10   6    0.12    0.41
  -1 -10  -6    0.10    0.32
  -1 -10  -6    0.13    0.82
   1  10   6    0.88    1.39
  -1 -10  -6   -0.19    0.51
  -1 -10  -6    0.43    0.42
   1  10   7    2.58    0.44
  -1 -10  -7    2.51    1.15
   1  10   7    2.40    1.45
  -1 -10  -7    2.29    0.57
  -1 -10  -7    3.18    0.51
   1  10   8    8.02    0.58
  -1 -10  -8   11.16    1.54
   1  10   8    4.86    1.62
  -1 -10  -8    7.66    0.72
  -1 -10  -8    8.45    0.67
   1  10   9    1.50    0.44
  -1 -10  -9    1.19    1.16
   1  10   9    2.31    1.53
  -1 -10  -9    1.60    0.62
  -1 -10  -9    2.35    0.53
   1  10  10    7.41    0.57
  -1 -10 -10    6.39    1.35
  -1 -10 -10    7.68    0.75
   1  10  10    6.41    0.60
  -1 -10 -10    6.78    0.64
   1  10  11    0.65    0.45
   1  10  11   -0.11    1.40
  -1 -10 -11    0.18    1.05
  -1 -10 -11    1.04    0.60
   1  10  11    0.82    0.50
  -1 -10 -11    0.89    0.51
   1  10  12    6.46    0.57
   1  10  12    5.54    0.59
  -1 -10 -12    5.51    0.74
  -1 -10 -12    6.47    1.35
   1  10  12    4.51    1.54
   1  10  13    4.89    0.54
  -1 -10 -13    4.72    0.74
   1  10  13    4.96    0.58
   1  10  14    2.84    0.49
   1  10  14    2.15    0.53
  -1 -10 -14    2.97    0.68
   1  10  15    7.70    0.60
  -1 -10 -15    7.07    0.51
  -1 -10 -15    6.51    0.79
   1  10  15    6.85    0.64
   1  10  16    1.78    0.47
  -1 -10 -16    1.88    0.38
  -1 -10 -16    1.63    0.67
   1  10  16    1.77    0.54
  -1 -10 -17   -0.33    0.37
   1  10  17   -0.31    0.45
   1  10  17   -0.57    0.54
  -1 -10 -17    0.32    0.62
  -1 -10 -18    0.12    0.35
   1  10  18    0.13    0.44
   1  10  18    0.32    0.51
  -1 -10 -19   10.02    0.60
   1  10  19   11.05    0.72
   1  10  20    2.68    0.50
  -1 -10 -20    2.55    0.46
   1  10  21    4.98    0.51
   1  10  21    3.80    0.71
  -1 -10 -21    4.12    0.46
   1  10  22    0.99    0.41
  -1 -10 -23    0.47    0.20
   1  10  23    0.25    0.35
   1  10  24   -0.15    0.42
   1  10  25    0.97    0.30
  -1 -11  16    9.08    0.46
   1  11 -14    3.07    0.35
  -1 -11  12    1.59    0.29
   1  11 -11   15.39    0.70
  -1 -11  11   14.37    0.67
   1  11 -10    1.65    0.41
  -1 -11  10    1.28    0.35
   1  11  -9    0.15    0.41
  -1 -11   9    0.10    0.35
   1  11  -8    0.25    0.45
  -1 -11   8    0.57    0.38
   1  11  -7   -0.20    0.44
  -1 -11   7   -0.05    0.39
   1  11  -6    0.43    0.48
  -1 -11   6    1.58    0.43
  -1 -11   5    0.20    0.93
  -1 -11   5   -0.62    0.90
  -1 -11   5    0.14    0.41
   1  11  -4    4.81    1.62
  -1 -11   4    4.67    1.12
  -1 -11   4    3.40    1.37
   1  11  -4    3.50    1.97
  -1 -11   4    6.95    1.19
  -1 -11   4    7.52    0.59
  -1 -11   3   -0.23    0.90
  -1 -11   3   -1.42    1.28
   1  11  -3   -0.61    1.66
   1  11  -3    0.62    1.43
  -1 -11   3    0.08    0.80
  -1 -11   3    0.29    0.45
   1  11  -2    0.71    1.48
   1  11  -2    0.89    1.77
  -1 -11   2    1.40    0.99
  -1 -11   2    1.55    1.37
  -1 -11   2    2.32    0.97
  -1 -11   2    1.89    0.49
  -1 -11   1    0.12    0.35
  -1 -11   1    0.11    0.82
   1  11  -1   -2.07    1.68
  -1 -11   1   -1.03    1.34
   1  11  -1    0.14    1.70
  -1 -11   1   -0.40    0.86
  -1 -11   1    0.20    0.50
  -1 -11   1   -0.54    0.51
   1  11   0    0.82    0.45
  -1 -11   0    0.54    0.34
  -1 -11   0    0.15    0.79
  -1 -11   0   -0.03    0.87
  -1 -11   0    0.44    1.26
   1  11   0    0.07    1.55
   1  11   0   -1.31    1.61
  -1 -11   0   -0.17    0.51
  -1 -11   0    0.19    0.50
  -1 -11  -1    0.80    0.34
  -1 -11  -1    1.29    0.89
   1  11   1    0.37    0.44
   1  11   1    1.44    1.61
  -1 -11  -1    0.22    1.24
  -1 -11  -1    0.27    0.80
   1  11   1    0.60    1.52
  -1 -11  -1   -0.51    0.55
  -1 -11  -1   -0.68    0.56
  -1 -11  -2    0.99    0.34
  -1 -11  -2    1.02    0.93
   1  11   2    0.84    0.46
  -1 -11  -2    0.22    0.78
   1  11   2   -1.06    1.52
  -1 -11  -2    0.45    0.54
  -1 -11  -2   -0.49    0.54
   1  11   3    5.71    0.57
  -1 -11  -3    4.19    1.05
  -1 -11  -3    5.55    0.44
  -1 -11  -3    5.05    0.65
  -1 -11  -3    5.16    0.62
   1  11   4   11.78    0.73
  -1 -11  -4   12.05    1.34
  -1 -11  -4   14.74    1.86
   1  11   4   10.26    2.04
  -1 -11  -4   12.16    0.84
  -1 -11  -4   12.39    0.83
   1  11   5    7.28    0.62
  -1 -11  -5    6.06    1.10
  -1 -11  -5    8.25    1.57
   1  11   5    6.10    1.83
  -1 -11  -5    6.72    0.71
  -1 -11  -5    5.69    0.67
  -1 -11  -6   19.04    1.69
   1  11   6   25.18    1.09
  -1 -11  -6   25.32    2.29
   1  11   6   18.48    2.49
  -1 -11  -6   27.35    1.25
  -1 -11  -6   23.85    1.17
  -1 -11  -6   21.84    1.16
   1  11   7   14.66    0.80
  -1 -11  -7    9.61    1.76
   1  11   7    9.10    2.00
  -1 -11  -7   12.23    0.95
  -1 -11  -7   12.28    0.88
   1  11   8    0.42    0.45
   1  11   8    0.44    1.50
  -1 -11  -8   -0.83    1.21
  -1 -11  -8   -0.21    0.60
  -1 -11  -8    0.63    0.53
   1  11   9    0.11    0.45
   1  11   9    0.69    1.60
  -1 -11  -9   -0.87    1.21
  -1 -11  -9    0.04    0.60
  -1 -11  -9    0.35    0.52
   1  11  10   20.99    0.93
  -1 -11 -10   18.24    2.03
  -1 -11 -10   18.06    1.08
  -1 -11 -10   17.52    0.99
   1  11  11    3.15    0.51
   1  11  11    0.83    1.46
  -1 -11 -11    1.66    1.24
  -1 -11 -11    2.64    0.68
  -1 -11 -11    2.50    0.59
   1  11  12    3.43    0.53
  -1 -11 -12    2.91    1.28
  -1 -11 -12    2.95    0.69
  -1 -11 -12    3.53    0.61
   1  11  13    0.10    0.45
  -1 -11 -13   -0.39    0.63
   1  11  14    7.33    0.61
   1  11  14    6.16    0.64
  -1 -11 -14    6.12    0.76
  -1 -11 -15    4.43    0.40
   1  11  15    4.03    0.54
  -1 -11 -15    5.36    0.73
   1  11  15    4.18    0.59
   1  11  16    1.55    0.45
   1  11  16    0.96    0.51
  -1 -11 -16    1.38    0.64
   1  11  17    1.72    0.44
  -1 -11 -17    2.16    0.62
   1  11  17    1.54    0.50
  -1 -11 -17    1.54    0.49
   1  11  18    0.93    0.41
  -1 -11 -18    0.87    0.58
   1  11  18    0.45    0.47
  -1 -11 -18    1.07    0.46
   1  11  19    0.08    0.37
   1  11  19   -0.31    0.66
   1  11  19   -0.31    0.46
  -1 -11 -19    0.04    0.52
  -1 -11 -19    0.16    0.41
   1  11  20    0.73    0.42
  -1 -11 -20   -0.25    0.50
   1  11  20    1.01    0.61
  -1 -11 -20    0.07    0.38
   1  11  21    0.34    0.57
  -1 -11 -21    0.36    0.34
   1  11  22   -0.22    0.51
   1  11  23    2.96    0.46
  -1 -12  14    2.13    0.20
  -1 -12  13    1.61    0.25
  -1 -12  12    0.44    0.28
  -1 -12  11    4.36    0.36
  -1 -12  11    3.86    0.29
   1  12 -10    1.89    0.37
  -1 -12  10    0.84    0.27
   1  12  -9   11.86    0.60
  -1 -12   9    9.60    0.55
   1  12  -8    0.47    0.38
  -1 -12   8    0.20    0.33
   1  12  -7    1.19    0.43
  -1 -12   7    1.34    0.38
   1  12  -6    0.95    0.43
  -1 -12   6    0.63    0.38
  -1 -12   5    6.29    0.47
   1  12  -5    7.87    0.55
  -1 -12   5    6.97    0.57
  -1 -12   4    2.08    0.36
   1  12  -4    2.17    0.47
  -1 -12   4    1.90    0.47
  -1 -12   3    2.63    0.38
  -1 -12   3    3.63    0.51
  -1 -12   2   -0.16    0.33
  -1 -12   2    0.37    0.46
  -1 -12   1   10.23    0.58
  -1 -12   1   11.94    0.74
   1  12   0    7.10    2.05
  -1 -12   0    6.97    1.70
  -1 -12   0   11.36    0.77
  -1 -12  -1    1.78    0.89
   1  12   1    2.54    0.51
  -1 -12  -1    0.62    1.29
   1  12   1    0.94    1.63
  -1 -12  -1    1.03    0.57
  -1 -12  -1    2.26    0.56
   1  12   2   10.07    0.72
  -1 -12  -2   10.78    1.85
  -1 -12  -2    6.75    1.20
   1  12   2    7.28    2.23
  -1 -12  -2   12.04    0.85
  -1 -12  -2   13.70    0.86
   1  12   3   36.65    1.43
  -1 -12  -3   30.87    2.09
  -1 -12  -3   38.80    1.55
  -1 -12  -3   30.72    1.46
  -1 -12  -4   10.57    1.31
   1  12   4    8.35    0.73
  -1 -12  -4    8.07    1.69
   1  12   4    9.37    2.07
   1  12   5    6.89    0.63
  -1 -12  -5    7.05    1.67
  -1 -12  -5    4.83    1.07
   1  12   5    4.26    1.73
  -1 -12  -5    4.85    0.71
  -1 -12  -5    6.34    0.68
   1  12   6    0.40    1.61
  -1 -12  -6    1.77    1.27
   1  12   6    0.01    0.50
  -1 -12  -6   -0.33    0.57
   1  12   7    2.41    0.54
   1  12   7    1.59    1.51
  -1 -12  -7    1.31    1.27
  -1 -12  -7    1.15    0.63
  -1 -12  -7    1.61    0.56
  -1 -12  -7    1.14    0.59
   1  12   8   28.37    1.38
   1  12   8   27.33    2.87
  -1 -12  -8   24.61    2.55
  -1 -12  -8   42.83    1.63
  -1 -12  -8   38.10    1.50
  -1 -12  -8   38.20    1.59
   1  12   9    1.86    0.53
  -1 -12  -9   -0.05    1.33
  -1 -12  -9    1.57    0.64
  -1 -12  -9    1.94    0.55
  -1 -12  -9    1.32    0.55
   1  12  10   10.73    0.68
  -1 -12 -10    9.22    0.80
  -1 -12 -10    8.69    0.71
  -1 -12 -10    8.12    0.75
   1  12  11    1.12    0.47
   1  12  11    0.70    0.56
  -1 -12 -11    0.20    0.63
  -1 -12 -11    0.25    0.51
  -1 -12 -11    1.03    0.50
   1  12  12   13.16    0.72
  -1 -12 -12   12.82    0.90
  -1 -12 -12   11.13    0.83
   1  12  13    1.77    0.47
   1  12  13    0.83    0.61
  -1 -12 -13    0.64    0.60
  -1 -12 -13    0.43    0.51
   1  12  14    9.20    0.63
   1  12  14   10.67    0.84
  -1 -12 -14    7.99    0.77
  -1 -12 -14    8.33    0.71
   1  12  15    1.60    0.44
  -1 -12 -15    0.82    0.57
   1  12  15    0.69    0.61
   1  12  16    0.03    0.40
  -1 -12 -16   -0.63    0.55
   1  12  16   -0.21    0.61
   1  12  17    3.70    0.44
  -1 -12 -17    2.62    0.57
   1  12  17    2.04    0.65
   1  12  18    6.61    0.47
  -1 -12 -18    5.55    0.58
  -1 -12 -18    5.04    0.52
   1  12  19    1.37    0.35
   1  12  19    0.96    0.56
  -1 -12 -19    1.49    0.47
  -1 -12 -19    0.41    0.37
  -1 -12 -20    6.97    0.55
   1  12  20    8.19    0.65
  -1 -12 -20    6.85    0.49
  -1 -12 -21    2.45    0.38
   1  12  21    3.02    0.48
  -1 -12 -21    2.74    0.33
   1  12  22    3.70    0.43
   1  12  23    1.97    0.28
   1  13 -10    1.85    0.25
   1  13  -9    0.59    0.26
  -1 -13   9    0.66    0.21
   1  13  -8    1.39    0.29
  -1 -13   8    0.96    0.26
   1  13  -7    0.59    0.32
  -1 -13   7    0.96    0.30
   1  13  -6    1.09    0.34
  -1 -13   6    1.16    0.33
   1  13  -5    0.78    0.35
  -1 -13   5    0.27    0.37
   1  13  -4   18.75    0.80
  -1 -13   4   16.92    0.83
   1  13  -3    5.15    0.47
  -1 -13   3    3.96    0.52
   1  13  -2   17.49    0.78
  -1 -13   2   15.68    0.84
  -1 -13   1    2.64    0.51
  -1 -13   0   18.32    0.92
   1  13   1    2.84    0.49
  -1 -13  -1    2.66    0.52
  -1 -13  -2    0.32    0.52
  -1 -13  -2    0.47    0.48
   1  13   3   -0.32    0.47
  -1 -13  -3   -0.37    0.54
  -1 -13  -3    0.37    0.48
   1  13   4    6.84    0.59
  -1 -13  -4    6.00    0.67
   1  13   5    5.64    0.65
  -1 -13  -5    2.62    0.62
   1  13   6   39.89    1.54
  -1 -13  -6   38.79    1.64
   1  13   7   10.53    0.72
  -1 -13  -7    9.91    0.79
   1  13   8    4.13    0.54
  -1 -13  -8    3.77    0.62
  -1 -13  -8    4.07    0.58
  -1 -13  -8    3.71    0.61
   1  13   9    0.68    0.47
  -1 -13  -9    1.08    0.57
  -1 -13  -9   -0.25    0.54
  -1 -13  -9    0.80    0.48
  -1 -13 -10   15.13    0.90
  -1 -13 -10   13.21    0.81
  -1 -13 -10   14.41    0.87
   1  13  11    1.67    0.48
  -1 -13 -11    1.97    0.59
  -1 -13 -11    1.39    0.47
  -1 -13 -11    1.09    0.53
   1  13  12    9.61    0.60
  -1 -13 -12    7.47    0.71
  -1 -13 -12    7.70    0.60
  -1 -13 -12    8.38    0.66
   1  13  13    2.61    0.46
  -1 -13 -13    2.85    0.43
  -1 -13 -13    2.40    0.57
  -1 -13 -13    2.13    0.44
  -1 -13 -13    2.02    0.52
   1  13  14    1.59    0.41
   1  13  14    0.75    0.50
  -1 -13 -14    1.50    0.50
  -1 -13 -14    0.22    0.46
  -1 -13 -14    0.86    0.38
   1  13  15    6.50    0.48
  -1 -13 -15    6.13    0.57
  -1 -13 -15    4.88    0.55
   1  13  16    1.71    0.37
  -1 -13 -16    1.18    0.45
   1  13  16    1.40    0.42
   1  13  16    0.79    0.51
   1  13  17    2.13    0.36
   1  13  17    3.08    0.52
  -1 -13 -17    1.79    0.43
   1  13  18   11.57    0.52
  -1 -13 -18   10.05    0.59
   1  13  19    2.50    0.29
  -1 -13 -19    2.26    0.36
   1  13  19    1.31    0.42
  -1 -13 -19    1.44    0.33
  -1 -13 -20    3.91    0.33
   1  13  20    3.02    0.39
  -1 -13 -20    3.78    0.31
   1  13  21    1.34    0.27
  -1 -13 -21    1.40    0.21
  -1 -14   7    0.41    0.18
  -1 -14   6    1.82    0.24
  -1 -14   5    5.45    0.36
  -1 -14   4    5.25    0.40
  -1 -14   3    5.45    0.43
  -1 -14   2    0.19    0.35
  -1 -14   1    1.02    0.41
  -1 -14   1    0.18    0.36
  -1 -14   0    2.98    0.43
  -1 -14  -1    2.83    0.45
   1  14   2    4.42    0.47
  -1 -14  -2    4.64    0.52
   1  14   3    1.81    0.45
  -1 -14  -3    1.71    0.47
   1  14   4    3.36    0.49
  -1 -14  -4    1.13    0.44
   1  14   5    6.08    0.62
  -1 -14  -5   10.08    0.67
  -1 -14  -6    5.04    0.61
   1  14   6    6.74    0.62
   1  14   7   20.32    0.90
  -1 -14  -7   20.07    0.98
   1  14   8    6.28    0.52
  -1 -14  -8    6.18    0.60
  -1 -14  -8    4.46    0.51
   1  14   9    2.02    0.42
  -1 -14  -9    1.43    0.49
  -1 -14  -9    1.37    0.43
   1  14  10    0.82    0.39
  -1 -14 -10    1.30    0.45
  -1 -14 -10    0.53    0.39
   1  14  11    0.24    0.36
  -1 -14 -11    0.55    0.37
  -1 -14 -11    0.10    0.43
  -1 -14 -11   -0.13    0.36
   1  14  12    8.01    0.49
  -1 -14 -12    5.82    0.49
   1  14  12    7.28    0.61
  -1 -14 -12    7.53    0.56
  -1 -14 -12    5.47    0.47
   1  14  13    2.48    0.37
  -1 -14 -13    1.81    0.34
  -1 -14 -13    1.45    0.42
  -1 -14 -13    1.19    0.33
   1  14  14    9.13    0.50
  -1 -14 -14    7.69    0.55
   1  14  15    0.79    0.30
  -1 -14 -15    0.95    0.37
   1  14  15    1.11    0.38
   1  14  16    0.19    0.27
   1  14  16    0.00    0.32
  -1 -14 -16    0.80    0.32
   1  14  17    0.33    0.24
  -1 -14 -17    0.29    0.28
   1  14  18    8.57    0.37
  -1 -14 -18    6.50    0.39
   1  14  19    0.53    0.16
  -1 -14 -19    0.71    0.17
  -1 -15   5    0.25    0.13
  -1 -15   4    2.55    0.23
  -1 -15   4    3.38    0.21
  -1 -15   3    0.49    0.23
  -1 -15   3    0.24    0.20
   1  15  -2   22.30    0.81
  -1 -15   2   23.01    0.85
  -1 -15   1    7.58    0.46
  -1 -15   1    9.38    0.45
  -1 -15   0    8.94    0.51
  -1 -15   0    9.58    0.49
  -1 -15  -1    1.95    0.37
  -1 -15  -1    1.13    0.34
  -1 -15  -1    0.92    0.30
  -1 -15  -2    2.49    0.40
  -1 -15  -2    1.71    0.33
  -1 -15  -3    1.65    0.39
   1  15   3    0.93    0.27
  -1 -15  -3    0.93    0.32
   1  15   4    6.19    0.44
  -1 -15  -4    6.90    0.46
  -1 -15  -5    3.23    0.42
   1  15   5    2.59    0.38
  -1 -15  -6    4.88    0.47
   1  15   6    4.66    0.45
  -1 -15  -7    1.43    0.36
   1  15   7    0.42    0.37
  -1 -15  -8    0.94    0.35
   1  15   8    0.58    0.38
  -1 -15  -8    0.29    0.31
  -1 -15  -9    3.31    0.39
  -1 -15  -9    3.12    0.38
   1  15   9    2.85    0.40
  -1 -15  -9    2.07    0.33
   1  15  10    2.45    0.32
  -1 -15 -10    2.16    0.35
   1  15  10    2.57    0.40
  -1 -15 -10    2.52    0.36
  -1 -15 -10    1.63    0.31
   1  15  11    2.91    0.32
  -1 -15 -11    2.50    0.35
   1  15  11    2.91    0.41
  -1 -15 -11    2.18    0.30
   1  15  12   -0.18    0.25
   1  15  12    0.61    0.35
  -1 -15 -12    0.10    0.28
   1  15  13    0.22    0.23
  -1 -15 -13   -0.15    0.27
   1  15  14   -0.21    0.21
  -1 -15 -14   -0.21    0.24
   1  15  15    1.63    0.20
   1  15  15    1.49    0.25
  -1 -15 -15    1.07    0.21
   1  15  16    0.42    0.15
  -1 -15 -16    0.24    0.15
  -1 -16  -1    3.01    0.19
  -1 -16  -2    1.01    0.15
   1  16   2    1.50    0.19
  -1 -16  -2    1.14    0.17
  -1 -16  -2    1.41    0.17
  -1 -16  -3    1.23    0.17
   1  16   3    1.57    0.22
  -1 -16  -3    1.31    0.18
   1  16   4    2.39    0.25
  -1 -16  -4    1.90    0.22
  -1 -16  -4    2.26    0.21
  -1 -16  -5    1.62    0.22
  -1 -16  -6    0.47    0.20
  -1 -16  -8    8.06    0.35
  -1 -16  -8    7.85    0.36
   1  16   9    0.77    0.19
   1  16   9    1.19    0.21
  -1 -16  -9    0.62    0.16
   1  16  10    4.04    0.27
   1  16  11    1.37    0.19
  -2  15   9    1.73    0.18
   2 -15  -9    1.54    0.16
  -2  15   8    0.76    0.16
  -2  15   8    0.62    0.17
   2 -15  -8    0.50    0.15
  -2  15   7    1.44    0.20
  -2  15   7    1.18    0.17
   2 -15  -7    0.96    0.17
   2 -15  -6    1.67    0.19
  -2  15   5    2.22    0.23
   2 -15  -5    1.84    0.19
   2 -15  -4    1.01    0.20
   2 -15  -4    1.38    0.17
   2 -15  -3    2.78    0.23
   2 -15  -3    3.77    0.21
  -2  15   2    1.27    0.18
   2 -15  -2    1.04    0.17
   2 -15  -1    2.68    0.19
  -2  14  15   -0.02    0.18
  -2  14  14   -0.34    0.24
  -2  14  14   -0.13    0.21
   2 -14 -14    0.00    0.18
  -2  14  13   -0.22    0.27
  -2  14  12    0.98    0.30
  -2  14  11    0.63    0.30
  -2  14  11    0.96    0.31
  -2  14  10    0.15    0.30
  -2  14  10    0.23    0.32
   2 -14 -10   -0.09    0.30
  -2  14   9    0.10    0.30
  -2  14   9    0.26    0.27
  -2  14   9    0.09    0.25
  -2  14   9   -0.10    0.27
  -2  14   9    0.04    0.35
   2 -14  -9   -0.13    0.30
  -2  14   8    0.06    0.29
  -2  14   8    0.05    0.31
  -2  14   8    0.16    0.28
  -2  14   8   -0.19    0.37
   2 -14  -8   -0.51    0.32
  -2  14   7    1.35    0.29
  -2  14   7    2.18    0.36
  -2  14   7    1.91    0.38
   2 -14  -7    1.48    0.35
  -2  14   6    0.73    0.36
   2 -14  -6    0.49    0.33
  -2  14   5    0.96    0.36
  -2  14   5    1.14    0.36
   2 -14  -5    0.67    0.32
  -2  14   4    3.10    0.39
  -2  14   4    2.42    0.36
   2 -14  -4    2.48    0.35
  -2  14   3    0.45    0.33
  -2  14   3    0.46    0.29
   2 -14  -3    0.08    0.28
  -2  14   2    1.12    0.34
  -2  14   2    1.02    0.25
   2 -14  -2    0.95    0.29
  -2  14   1   -0.04    0.31
   2 -14  -1   -0.18    0.26
  -2  14   0    0.24    0.27
  -2  14   0    0.31    0.28
  -2  14   0    0.10    0.28
   2 -14   0    0.22    0.30
   2 -14   0    0.09    0.24
  -2  14  -1    1.09    0.28
   2 -14   1    1.20    0.29
   2 -14   1    1.11    0.23
  -2  14  -2    0.67    0.23
   2 -14   2    0.86    0.26
   2 -14   2    1.09    0.19
   2 -14   3    1.77    0.25
   2 -14   3    1.81    0.16
   2 -14   4    0.25    0.19
   2 -14   5    0.74    0.16
  -2  13  18    0.31    0.18
   2 -13 -17    0.30    0.16
   2 -13 -16    1.02    0.23
   2 -13 -16    0.93    0.26
   2 -13 -16    0.33    0.28
   2 -13 -15    5.04    0.37
  -2  13  15    4.27    0.37
   2 -13 -15    4.87    0.40
   2 -13 -15    4.86    0.39
  -2  13  14    9.36    0.44
   2 -13 -14    6.31    0.44
  -2  13  14    8.33    0.52
   2 -13 -14    6.64    0.47
   2 -13 -14    6.13    0.47
  -2  13  13    1.08    0.31
  -2  13  13    0.48    0.41
   2 -13 -13    0.65    0.32
  -2  13  12    0.35    0.32
   2 -13 -12    0.42    0.33
   2 -13 -12   -0.61    0.37
   2 -13 -11    4.07    0.42
   2 -13 -11    4.09    0.45
  -2  13  10    1.81    0.37
  -2  13  10    1.81    0.37
   2 -13 -10    1.52    0.37
  -2  13  10    1.89    0.51
   2 -13 -10    1.89    0.43
   2 -13 -10    0.79    0.37
  -2  13   9    1.93    0.39
   2 -13  -9    1.77    0.39
  -2  13   9    1.68    0.51
   2 -13  -9    1.74    0.44
  -2  13   8    0.59    0.37
   2 -13  -8    0.88    0.39
  -2  13   8    1.67    0.51
   2 -13  -8    0.81    0.44
  -2  13   7    1.21    0.40
   2 -13  -7    1.10    0.38
  -2  13   7    1.13    0.50
   2 -13  -7    0.49    0.44
   2 -13  -6    6.31    0.50
  -2  13   6    5.59    0.60
   2 -13  -6    5.35    0.55
   2 -13  -5    4.06    0.44
  -2  13   5    2.98    0.53
   2 -13  -5    2.40    0.48
  -2  13   4    2.61    0.48
   2 -13  -4    1.34    0.45
  -2  13   3    1.31    0.44
   2 -13  -3    0.58    0.43
  -2  13   2    5.82    0.51
   2 -13  -2    5.00    0.51
  -2  13   1    3.22    0.42
   2 -13  -1    3.39    0.45
   2 -13   0    7.15    0.51
   2 -13   1    0.55    0.34
  -2  13  -2    0.47    0.35
   2 -13   2    0.48    0.39
   2 -13   2    0.25    0.31
  -2  13  -3    1.82    0.35
   2 -13   3    1.73    0.39
   2 -13   3    2.17    0.30
  -2  13  -4    5.40    0.39
   2 -13   4    5.32    0.46
   2 -13   4    5.56    0.36
   2 -13   5    0.43    0.31
   2 -13   5    0.31    0.21
   2 -13   6    0.91    0.28
   2 -13   7    0.96    0.25
   2 -13   8    5.84    0.32
   2 -13   9    0.44    0.15
  -2  12  20    0.06    0.25
   2 -12 -20   -0.19    0.18
   2 -12 -19    0.53    0.23
   2 -12 -19    0.18    0.26
  -2  12  18    7.07    0.52
   2 -12 -18    5.95    0.40
   2 -12 -18    5.84    0.43
  -2  12  17    0.83    0.28
   2 -12 -17    1.23    0.34
  -2  12  17    0.25    0.46
   2 -12 -17    0.31    0.34
   2 -12 -17    1.55    0.32
  -2  12  16    3.64    0.36
  -2  12  16    2.02    0.52
   2 -12 -16    3.25    0.42
   2 -12 -16    2.42    0.42
  -2  12  15    0.57    0.32
  -2  12  15   -0.08    0.41
   2 -12 -15    0.91    0.40
  -2  12  15   -0.07    0.50
   2 -12 -15   -0.21    0.39
  -2  12  14    1.01    0.35
  -2  12  14    0.06    0.45
   2 -12 -14    0.45    0.40
  -2  12  14    0.37    0.50
   2 -12 -14   -0.60    0.42
  -2  12  13    0.23    0.37
  -2  12  13   -0.34    0.49
   2 -12 -13    0.43    0.42
  -2  12  13    0.37    0.51
   2 -12 -13   -0.44    0.45
  -2  12  12    1.30    0.40
  -2  12  12    0.33    0.51
  -2  12  12    0.79    0.53
   2 -12 -12    1.18    0.46
   2 -12 -12    0.48    0.44
  -2  12  11    0.25    0.39
   2 -12 -11    0.45    0.45
   2 -12 -11   -0.13    0.44
  -2  12  10    1.70    0.43
   2 -12 -10    1.16    0.46
   2 -12 -10    1.25    0.47
  -2  12   9    0.89    0.43
   2 -12  -9    0.83    0.46
  -2  12   9    0.67    0.59
   2 -12  -9    1.13    0.51
   2 -12  -9    0.51    0.45
  -2  12   8    0.98    0.47
  -2  12   8    0.69    0.61
   2 -12  -8    0.92    0.47
   2 -12  -8    0.28    0.45
   2 -12  -8    1.56    0.51
  -2  12   7   24.22    0.99
  -2  12   7   22.73    1.13
   2 -12  -7   20.28    1.00
   2 -12  -7   20.65    1.00
   2 -12  -7   19.41    1.04
   2 -12  -6    4.79    0.59
  -2  12   6    4.83    0.66
   2 -12  -6    3.56    0.53
   2 -12  -6    3.42    0.58
  -2  12   5   17.58    1.01
   2 -12  -5   16.61    0.90
   2 -12  -5   16.96    0.95
  -2  12   4    3.25    0.61
   2 -12  -4    2.78    0.49
   2 -12  -4    3.01    0.55
  -2  12   3    0.92    0.45
  -2  12   3    1.26    0.50
   2 -12  -3    0.53    0.45
   2 -12  -3    0.37    0.48
  -2  12   2    1.18    0.50
   2 -12  -2    0.23    0.47
  -2  12   1    4.60    0.55
   2 -12  -1    4.75    0.57
  -2  12   0    3.85    0.52
   2 -12   0    4.08    0.55
  -2  12  -1   35.43    1.46
   2 -12   1   40.26    1.49
   2 -12   2    0.17    0.40
   2 -12   3   -0.46    0.38
   2 -12   4    0.10    0.41
   2 -12   4    0.56    0.33
  -2  12  -5    3.23    0.40
   2 -12   5    3.19    0.48
   2 -12   5    3.57    0.37
   2 -12   6    0.87    0.42
   2 -12   6    1.07    0.29
   2 -12   7   13.73    0.67
   2 -12   7   12.02    0.55
   2 -12   8    0.50    0.32
   2 -12   9    3.22    0.33
   2 -12  10    2.53    0.29
   2 -12  11   -0.06    0.20
   2 -12  12    3.68    0.22
   2 -12  12    4.00    0.25
  -2  11  22    0.29    0.24
  -2  11  21    0.40    0.36
   2 -11 -21    0.36    0.24
  -2  11  20    0.41    0.46
   2 -11 -20    0.29    0.31
   2 -11 -20    0.34    0.29
   2 -11 -19    0.55    0.39
  -2  11  19    1.82    0.53
   2 -11 -19    1.70    0.36
   2 -11 -18    0.78    0.29
  -2  11  18    0.43    0.32
   2 -11 -18   -0.20    0.42
  -2  11  18    0.28    0.55
   2 -11 -18    0.76    0.39
  -2  11  17    5.89    0.44
   2 -11 -17    4.67    0.42
  -2  11  17    5.02    0.72
   2 -11 -17    4.63    0.56
   2 -11 -17    4.90    0.52
   2 -11 -16    0.87    0.33
  -2  11  16    0.84    0.38
  -2  11  16    1.11    0.66
   2 -11 -16    0.50    0.49
   2 -11 -16    0.30    0.45
  -2  11  15    4.85    0.50
   2 -11 -15    4.25    0.43
   2 -11 -15    4.27    0.61
  -2  11  15    4.97    0.58
   2 -11 -15    4.52    0.55
  -2  11  14    7.65    0.56
  -2  11  14    6.52    0.77
   2 -11 -14    6.52    0.64
  -2  11  14    8.39    0.69
   2 -11 -14    6.30    0.61
  -2  11  13    0.82    0.44
  -2  11  13    1.74    0.65
   2 -11 -13    1.30    0.58
  -2  11  13    2.88    0.61
   2 -11 -13    2.24    0.59
  -2  11  12   11.01    0.66
  -2  11  12    9.99    0.88
  -2  11  12   11.22    0.81
   2 -11 -12    7.92    0.72
   2 -11 -12    7.73    0.70
  -2  11  11    8.34    0.83
   2 -11 -11   10.50    0.81
   2 -11 -11   10.24    0.76
  -2  11  10    1.25    0.45
   2 -11 -10   -0.39    0.53
  -2  11  10   -0.41    0.58
   2 -11 -10    0.17    0.50
  -2  11   9    0.39    0.45
   2 -11  -9    0.11    0.51
  -2  11   9    1.01    0.57
  -2  11   9   -0.37    0.57
   2 -11  -9    0.20    0.48
  -2  11   8    1.09    0.47
  -2  11   8    2.04    0.66
   2 -11  -8    1.04    0.53
   2 -11  -8    0.68    0.49
  -2  11   7   18.17    0.86
  -2  11   7   12.32    2.08
   2 -11  -7   14.17    0.89
  -2  11   7   16.57    1.00
   2 -11  -7   15.33    0.88
  -2  11   6    1.27    0.47
  -2  11   6    0.26    1.40
  -2  11   6    0.55    0.58
   2 -11  -6    0.50    0.46
   2 -11  -6    0.13    0.46
  -2  11   5   -0.09    0.46
  -2  11   5    0.26    1.47
  -2  11   5    0.20    0.56
   2 -11  -5    0.25    0.46
   2 -11  -5    0.47    0.51
   2 -11  -5    0.04    0.44
  -2  11   4   -0.28    0.45
  -2  11   4    1.11    1.50
   2 -11  -4    0.03    0.46
  -2  11   4   -0.03    0.54
   2 -11  -4   -0.01    0.48
   2 -11  -4   -0.34    0.44
  -2  11   3   -0.33    0.44
  -2  11   3   -1.18    1.62
  -2  11   3    0.19    0.55
   2 -11  -3   -0.35    0.44
   2 -11  -3    0.38    0.52
  -2  11   2    0.61    0.47
  -2  11   2    0.99    0.51
   2 -11  -2    1.25    0.48
   2 -11  -2    0.94    0.52
  -2  11   1    6.50    0.59
  -2  11   1    6.25    1.70
  -2  11   1    7.95    0.65
   2 -11  -1    6.70    0.59
   2 -11  -1    5.37    0.62
  -2  11   0    0.68    0.51
   2 -11   0    0.42    0.49
  -2  11  -1   14.74    0.84
   2 -11   1   15.25    0.84
   2 -11   2    0.69    0.45
   2 -11   3    9.89    0.67
   2 -11   4    0.38    0.40
   2 -11   5    6.07    0.51
   2 -11   6   -0.17    0.43
   2 -11   6    0.29    0.33
   2 -11   7    0.44    0.42
   2 -11   7    0.02    0.30
   2 -11   8    3.17    0.46
   2 -11   8    3.22    0.33
   2 -11   9    7.07    0.53
   2 -11  10    3.08    0.41
   2 -11  11    9.18    0.52
   2 -11  12   -0.21    0.28
  -2  11 -12    0.24    0.17
   2 -11  13    0.19    0.22
   2 -11  14    1.47    0.19
   2 -11  14    0.85    0.23
   2 -11  15    1.93    0.18
   2 -10 -23    0.18    0.19
   2 -10 -23    0.38    0.18
   2 -10 -22    1.14    0.31
   2 -10 -21    0.69    0.29
   2 -10 -21    1.00    0.38
  -2  10  21    1.75    0.54
   2 -10 -20    0.37    0.30
  -2  10  20    0.00    0.30
   2 -10 -20    0.44    0.43
  -2  10  20   -0.09    0.59
  -2  10  19    2.68    0.37
   2 -10 -19    2.04    0.37
   2 -10 -19    2.00    0.51
  -2  10  19    2.76    0.67
   2 -10 -18    0.27    0.35
  -2  10  18    0.83    0.36
  -2  10  18    0.82    0.70
   2 -10 -18    0.94    0.52
   2 -10 -17    6.92    0.52
  -2  10  17    6.90    0.53
   2 -10 -17    6.21    0.69
  -2  10  17    8.07    0.83
   2 -10 -16    4.40    0.46
  -2  10  16    4.52    0.49
  -2  10  16    3.63    0.78
  -2  10  16    3.78    0.54
   2 -10 -16    3.14    0.62
  -2  10  15    1.24    0.44
  -2  10  15    2.16    0.73
  -2  10  15    2.12    0.53
   2 -10 -15    1.36    0.60
  -2  10  14    1.56    0.47
   2 -10 -14    1.19    0.62
  -2  10  14    2.07    0.56
  -2  10  13   25.11    1.06
   2 -10 -13   21.27    1.18
  -2  10  13   21.54    1.26
  -2  10  13   24.65    1.18
  -2  10  12   17.85    0.86
   2 -10 -12   14.24    0.97
  -2  10  12   16.13    0.97
  -2  10  12   15.33    1.07
   2 -10 -11   35.52    2.83
  -2  10  11   42.12    1.87
   2 -10 -11   38.96    1.79
  -2  10  10   18.88    2.26
  -2  10  10   19.49    1.16
   2 -10 -10   21.80    1.15
   2 -10 -10   19.72    1.07
  -2  10   9   12.85    0.73
  -2  10   9    9.88    1.84
   2 -10  -9   10.56    0.84
  -2  10   9   13.09    0.92
   2 -10  -9   10.77    0.76
  -2  10   8    1.91    0.51
  -2  10   8    0.92    1.35
   2 -10  -8    0.89    0.56
   2 -10  -8    1.44    0.54
  -2  10   7   14.48    0.76
  -2  10   7   10.74    2.01
   2 -10  -7   11.77    0.84
   2 -10  -7    9.78    0.77
  -2  10   6   20.98    0.97
  -2  10   6   17.67    2.38
   2 -10  -6   19.06    1.05
   2 -10  -6   18.77    1.02
  -2  10   5   53.12    3.70
   2 -10  -5   57.99    2.33
   2 -10  -5   59.71    2.31
  -2  10   4    6.12    1.79
   2 -10  -4    6.52    0.66
   2 -10  -4    7.28    0.64
  -2  10   3   -0.06    0.48
   2 -10  -3   -0.34    0.79
  -2  10   3    1.14    1.55
   2 -10  -3    0.01    0.49
   2 -10  -3    0.52    0.44
  -2  10   2   10.43    0.69
   2 -10  -2   10.66    1.17
  -2  10   2    9.56    1.86
   2 -10  -2   11.18    0.72
  -2  10   2    8.96    0.75
   2 -10  -2   10.28    0.68
   2 -10  -2   10.74    0.77
  -2  10   1    0.07    0.47
   2 -10  -1    0.50    0.74
  -2  10   1   -0.12    1.45
  -2  10   1    0.23    0.49
   2 -10  -1    0.34    0.47
   2 -10  -1   -0.04    0.50
   2 -10   0    3.14    0.90
  -2  10   0    3.85    0.51
  -2  10   0    4.78    1.68
  -2  10   0    2.98    1.60
  -2  10   0    3.63    0.56
   2 -10   0    3.46    0.53
   2 -10   0    3.63    0.57
   2 -10   1    3.56    0.92
  -2  10  -1    4.93    1.66
  -2  10  -1    2.76    1.64
  -2  10  -1    4.57    0.58
   2 -10   1    5.33    0.55
   2 -10   1    4.42    0.59
   2 -10   2    6.81    1.07
  -2  10  -2    4.44    1.59
  -2  10  -2    6.09    1.83
  -2  10  -2    9.40    0.52
  -2  10  -2    7.90    0.63
   2 -10   2    7.34    0.64
   2 -10   3    0.48    0.76
  -2  10  -3    0.21    1.52
  -2  10  -3   -0.78    1.36
  -2  10  -3    0.32    0.33
   2 -10   3    0.51    0.45
   2 -10   4    1.24    0.85
  -2  10  -4    1.44    1.40
  -2  10  -4    0.92    1.67
  -2  10  -4    1.99    0.41
   2 -10   4    1.72    0.46
   2 -10   5   13.31    1.45
  -2  10  -5   13.23    2.00
  -2  10  -5   10.35    2.28
   2 -10   5   14.95    1.91
  -2  10  -5   19.35    0.84
   2 -10   5   18.68    0.89
  -2  10  -6    0.28    0.42
   2 -10   6    0.96    0.39
   2 -10   7   -0.53    0.52
  -2  10  -7   -0.35    0.38
   2 -10   7    0.56    0.35
   2 -10   8    0.38    0.47
  -2  10  -8    0.38    0.38
   2 -10   8    0.05    0.32
   2 -10   9    0.80    0.45
  -2  10  -9    1.15    0.40
   2 -10   9    0.51    0.30
   2 -10  10    0.43    0.41
  -2  10 -10   -0.40    0.39
   2 -10  11    3.83    0.45
  -2  10 -11    4.28    0.43
   2 -10  12   11.05    0.61
  -2  10 -12   11.17    0.61
   2 -10  13    1.63    0.35
   2 -10  15    2.49    0.26
   2 -10  16    3.61    0.24
   2 -10  16    2.94    0.28
   2 -10  17    0.32    0.15
   2  -9 -24    0.42    0.22
   2  -9 -23    0.96    0.34
  -2   9  23    1.22    0.42
   2  -9 -23    1.02    0.28
   2  -9 -22    4.94    0.43
   2  -9 -22    5.97    0.51
   2  -9 -21    2.37    0.39
  -2   9  21    2.55    0.35
   2  -9 -21    2.98    0.51
  -2   9  20    7.03    0.48
   2  -9 -20    6.04    0.50
   2  -9 -20    5.94    0.64
  -2   9  19    4.63    0.45
   2  -9 -19    4.49    0.48
   2  -9 -19    4.20    0.63
  -2   9  19    4.40    0.77
   2  -9 -18   -0.08    0.39
  -2   9  18    0.11    0.40
   2  -9 -18    0.65    0.58
  -2   9  18    0.51    0.72
   2  -9 -17    0.12    0.39
  -2   9  17    0.34    0.41
   2  -9 -17   -0.17    0.59
  -2   9  17    1.14    0.77
   2  -9 -16    4.57    0.50
  -2   9  16    5.12    0.53
  -2   9  16    5.07    0.56
   2  -9 -16    4.27    0.72
  -2   9  15    2.38    0.47
  -2   9  15    2.33    0.52
   2  -9 -15    1.71    0.67
  -2   9  15    3.55    0.79
  -2   9  14    3.73    0.51
  -2   9  14    3.01    0.60
  -2   9  14    3.52    0.79
   2  -9 -14    2.68    0.69
  -2   9  14    3.95    0.57
  -2   9  13    5.31    0.54
  -2   9  13    4.84    0.62
   2  -9 -13    4.69    0.73
  -2   9  13    3.76    0.77
  -2   9  12    2.51    0.52
  -2   9  12    2.67    0.62
   2  -9 -12    1.84    0.67
   2  -9 -11   54.78    2.32
  -2   9  11   57.26    2.38
  -2   9  11   57.34    3.54
  -2   9  10    7.00    0.61
  -2   9  10    5.43    0.81
   2  -9 -10    5.16    0.75
  -2   9  10    5.67    1.68
  -2   9   9    4.20    0.52
   2  -9  -9    3.14    0.64
  -2   9   9    2.58    0.73
  -2   9   9    3.76    1.56
  -2   9   8   14.55    0.74
  -2   9   8   11.86    0.90
   2  -9  -8   12.10    0.85
  -2   9   8    9.65    1.83
  -2   9   7    2.93    0.47
  -2   9   7    1.08    1.40
   2  -9  -7    2.29    0.55
  -2   9   7    1.90    0.60
  -2   9   6    0.58    0.42
  -2   9   6    0.06    1.36
   2  -9  -6   -0.13    0.49
   2  -9  -6    0.21    0.43
  -2   9   5    5.66    0.54
  -2   9   5    5.35    1.64
   2  -9  -5    5.54    0.61
   2  -9  -5    5.56    0.55
  -2   9   4    0.58    0.49
   2  -9  -4    1.11    0.76
  -2   9   4    1.74    1.37
   2  -9  -4    2.40    0.56
   2  -9  -4    2.23    0.48
   2  -9  -3   37.72    2.08
  -2   9   3   38.71    1.47
  -2   9   3   30.61    2.74
  -2   9   3   37.34    2.78
   2  -9  -3   36.78    1.54
   2  -9  -3   36.87    1.49
   2  -9  -2    0.82    0.80
  -2   9   2    1.72    0.52
  -2   9   2    2.97    1.51
  -2   9   2    1.94    1.57
   2  -9  -2    1.75    0.51
   2  -9  -2    2.43    0.45
  -2   9   1   35.08    1.37
   2  -9  -1   36.45    2.05
   2  -9  -1   33.07    1.41
   2  -9   0   17.87    1.55
  -2   9   0   20.98    0.94
  -2   9   0   14.68    2.19
  -2   9   0   14.27    2.08
   2  -9   0   21.62    1.01
   2  -9   0   17.89    0.98
  -2   9  -1   74.46    2.49
   2  -9   1   73.88    3.26
  -2   9  -1   50.77    3.92
  -2   9  -1   60.25    3.96
   2  -9   1   71.93    2.53
  -2   9  -1   63.01    2.53
   2  -9   1   69.51    2.53
   2  -9   2   26.43    1.87
  -2   9  -2   27.90    2.95
  -2   9  -2   29.60    2.78
   2  -9   2   31.50    1.29
  -2   9  -2   28.70    1.19
  -2   9  -2   31.73    1.33
   2  -9   2   31.25    1.32
   2  -9   3    3.39    0.93
  -2   9  -3    3.24    1.39
  -2   9  -3    2.57    1.74
  -2   9  -3    3.03    0.40
   2  -9   3    1.67    0.49
   2  -9   4   24.90    1.81
  -2   9  -4   21.51    2.32
  -2   9  -4   22.99    2.73
  -2   9  -4   27.43    1.07
   2  -9   4   25.72    1.15
   2  -9   5   -0.42    0.89
  -2   9  -5    0.60    1.70
  -2   9  -5   -0.87    1.44
  -2   9  -5   -0.07    0.36
   2  -9   5   -0.25    0.42
   2  -9   6   -0.04    0.81
  -2   9  -6    2.29    1.35
  -2   9  -6    1.63    1.85
  -2   9  -6    1.39    0.41
   2  -9   6    0.64    0.39
  -2   9  -7   26.13    1.05
   2  -9   7   23.70    1.03
   2  -9   8    4.49    0.61
  -2   9  -8    4.82    0.45
  -2   9  -8    5.17    0.52
   2  -9   8    4.93    0.47
   2  -9   9    3.30    0.56
  -2   9  -9    4.29    0.51
   2  -9   9    2.77    0.40
   2  -9  10    3.15    0.55
  -2   9 -10    4.19    0.47
   2  -9  11    5.52    0.56
  -2   9 -11    6.33    0.53
   2  -9  12    4.61    0.51
  -2   9 -12    5.25    0.51
   2  -9  13    0.09    0.37
  -2   9 -13    0.21    0.37
   2  -9  14    1.63    0.36
   2  -9  15    0.58    0.31
   2  -9  16    1.43    0.28
   2  -9  17    0.57    0.22
   2  -9  17    0.03    0.27
   2  -9  18    0.56    0.18
   2  -9  18    1.21    0.22
   2  -8 -25    0.17    0.22
   2  -8 -24    3.35    0.39
   2  -8 -23    0.34    0.36
  -2   8  23    0.63    0.50
   2  -8 -23    0.85    0.42
   2  -8 -22    0.66    0.39
  -2   8  22    0.32    0.32
   2  -8 -22   -0.11    0.47
  -2   8  22   -0.09    0.39
  -2   8  22    1.15    0.58
  -2   8  21    3.67    0.41
   2  -8 -21    3.79    0.46
  -2   8  21    3.94    0.70
   2  -8 -21    2.49    0.60
  -2   8  21    3.44    0.50
   2  -8 -20    1.50    0.43
  -2   8  20    1.52    0.40
  -2   8  20    0.55    0.49
  -2   8  20    0.85    0.50
   2  -8 -19   21.48    1.00
  -2   8  19   24.30    0.97
  -2   8  19   22.06    1.02
  -2   8  19   22.29    1.05
  -2   8  18    1.42    0.44
   2  -8 -18    0.83    0.43
   2  -8 -18    0.85    0.64
  -2   8  18    1.08    0.54
  -2   8  18    1.03    0.53
   2  -8 -17    1.61    0.44
  -2   8  17    0.91    0.43
  -2   8  17   -0.05    0.72
   2  -8 -17    0.32    0.66
  -2   8  17    0.97    0.53
  -2   8  16    0.02    0.43
  -2   8  16    0.41    0.77
  -2   8  16    0.65    0.44
   2  -8 -16    0.90    0.66
  -2   8  16   -0.02    0.77
  -2   8  16   -0.05    0.53
  -2   8  15   14.49    0.74
  -2   8  15   13.90    1.51
  -2   8  15   13.36    1.05
  -2   8  15   11.61    0.79
   2  -8 -15   10.49    0.94
  -2   8  15   12.92    0.81
  -2   8  14    1.21    0.45
   2  -8 -14    0.29    0.64
  -2   8  14    1.18    0.54
  -2   8  13   25.91    1.06
  -2   8  13   23.80    1.11
  -2   8  12    7.86    0.58
   2  -8 -12    4.51    0.74
  -2   8  11   10.36    0.61
  -2   8  11    8.63    0.65
   2  -8 -11    6.64    0.76
  -2   8  11    7.52    1.50
  -2   8  10   11.59    0.65
  -2   8  10    9.73    0.69
   2  -8 -10   10.07    0.79
  -2   8   9    2.13    0.43
   2  -8  -9    2.78    0.57
  -2   8   9    2.13    0.49
  -2   8   9    1.05    1.23
  -2   8   8    1.07    0.41
  -2   8   8    0.47    0.60
  -2   8   8    1.81    0.49
   2  -8  -8    1.55    0.52
  -2   8   8    0.85    1.18
  -2   8   7   50.07    1.96
  -2   8   7   43.78    2.08
  -2   8   7   48.47    3.41
  -2   8   6   21.45    0.91
   2  -8  -6   19.29    0.99
  -2   8   6   17.61    2.00
  -2   8   5    6.49    1.47
  -2   8   5    8.44    1.39
  -2   8   5    8.97    0.55
   2  -8  -5    7.19    0.93
  -2   8   4    0.74    1.24
  -2   8   4   -0.22    1.05
   2  -8  -4   -0.17    0.64
  -2   8   4    0.52    0.36
  -2   8   3    5.47    1.32
  -2   8   3    5.24    1.40
   2  -8  -3    8.33    0.95
  -2   8   3    6.59    0.51
  -2   8   2    6.51    1.49
  -2   8   2    5.63    1.46
  -2   8   2    5.60    0.50
   2  -8  -2    8.14    0.96
  -2   8   1    1.66    1.51
  -2   8   1    2.42    0.45
   2  -8  -1    3.78    0.83
   2  -8   0   58.73    2.65
  -2   8   0   53.14    1.93
  -2   8  -1   10.92    2.03
  -2   8  -1   10.54    1.77
  -2   8  -1   10.70    0.64
   2  -8   1   10.08    1.17
   2  -8   1   11.26    0.69
   2  -8   2   34.74    2.01
  -2   8  -2   34.52    1.31
  -2   8  -2   28.11    2.86
  -2   8  -2   28.66    2.48
   2  -8   2   34.12    1.35
   2  -8   2   31.56    1.36
   2  -8   3   74.86    3.56
  -2   8  -3   79.81    4.35
  -2   8  -3   78.50    4.72
  -2   8  -3   82.81    2.75
   2  -8   3   79.28    2.80
   2  -8   3   75.00    2.82
   2  -8   4  234.61    8.50
  -2   8  -4  235.77    7.53
   2  -8   4  226.81    7.58
  -2   8  -5   15.75    0.87
   2  -8   5   13.83    0.86
   2  -8   6    0.67    0.85
  -2   8  -6    1.54    1.76
  -2   8  -6    1.07    1.24
  -2   8  -6    1.21    0.41
   2  -8   6    0.56    0.41
  -2   8  -7   14.03    1.86
   2  -8   7   12.98    1.39
  -2   8  -7   21.91    2.71
  -2   8  -7   19.88    0.85
   2  -8   7   12.64    0.77
   2  -8   8    7.46    0.68
  -2   8  -8    8.63    0.54
   2  -8   8    6.49    1.13
  -2   8  -8    8.88    0.62
   2  -8   8    8.21    0.55
  -2   8  -9    0.27    0.38
   2  -8   9    0.44    0.47
  -2   8  -9    0.53    1.82
   2  -8   9    0.27    0.81
  -2   8  -9    0.30    0.41
   2  -8   9    0.73    0.33
   2  -8  10    2.77    0.50
  -2   8 -10    1.69    0.42
  -2   8 -10    2.46    0.47
  -2   8 -10    1.99    1.70
   2  -8  11   15.91    0.88
  -2   8 -11   15.66    0.80
  -2   8 -12   52.44    1.95
   2  -8  12   54.92    2.05
  -2   8 -12   58.87    2.04
   2  -8  13    2.99    0.49
  -2   8 -13    3.39    0.45
  -2   8 -14   10.03    0.58
   2  -8  14   10.55    0.62
   2  -8  15   -0.25    0.37
   2  -8  16    1.27    0.34
  -2   8 -16    0.83    0.22
   2  -8  17    4.34    0.36
   2  -8  18    0.70    0.30
   2  -8  18    1.22    0.26
   2  -8  19    4.38    0.31
   2  -8  19    4.68    0.29
   2  -7 -26    0.68    0.19
   2  -7 -25    0.70    0.32
   2  -7 -24   -0.14    0.43
  -2   7  23    7.10    0.51
  -2   7  23    7.77    0.54
  -2   7  22    1.65    0.36
  -2   7  22    1.56    0.62
  -2   7  22    1.55    0.44
   2  -7 -22    1.22    0.57
  -2   7  22    1.81    0.46
  -2   7  21    3.51    0.43
  -2   7  21    2.08    0.71
  -2   7  21    3.27    0.51
   2  -7 -21    1.84    0.65
  -2   7  21    3.23    0.53
  -2   7  20    0.30    0.41
  -2   7  20    0.45    0.71
  -2   7  20    0.38    0.49
   2  -7 -20   -0.05    0.65
  -2   7  20   -0.33    0.53
  -2   7  19    0.04    0.43
   2  -7 -19    0.67    0.66
  -2   7  19    0.63    0.75
  -2   7  19    0.83    0.50
  -2   7  19    0.63    0.52
  -2   7  18    0.98    0.45
  -2   7  18    1.94    0.52
   2  -7 -18    1.11    0.65
  -2   7  18    1.36    0.53
  -2   7  17   -0.16    0.43
  -2   7  17   -0.47    0.82
  -2   7  17    0.86    0.49
   2  -7 -17    0.11    0.64
  -2   7  17   -0.34    0.52
   2  -7 -16    5.58    1.41
  -2   7  16    8.50    0.59
  -2   7  16    7.37    1.25
   2  -7 -16    6.02    0.77
  -2   7  16    6.43    0.57
  -2   7  16    8.96    0.64
  -2   7  16    7.66    0.66
   2  -7 -15    2.55    1.25
  -2   7  15    4.56    0.51
  -2   7  15    5.14    1.07
  -2   7  15    4.32    0.52
   2  -7 -15    3.63    0.70
  -2   7  15    4.54    0.56
  -2   7  15    4.53    0.58
   2  -7 -14    3.25    1.30
  -2   7  14    2.56    0.48
   2  -7 -14    5.49    0.75
  -2   7  14    3.74    0.58
  -2   7  13   16.10    0.80
   2  -7 -13   13.69    1.72
   2  -7 -13   14.38    0.96
  -2   7  13   15.92    0.86
   2  -7 -12   25.21    2.18
  -2   7  12   30.74    1.21
   2  -7 -12   26.14    1.35
  -2   7  12   30.95    1.26
  -2   7  11   39.64    1.42
  -2   7  11   31.33    2.35
   2  -7 -11   32.78    1.54
  -2   7  11   37.19    1.45
  -2   7  10    2.33    0.41
  -2   7  10    2.03    1.19
   2  -7 -10    2.43    0.56
  -2   7  10    2.35    0.46
  -2   7   9    4.58    1.27
  -2   7   9    6.30    0.53
  -2   7   8   -0.58    1.08
  -2   7   7   10.04    1.52
  -2   7   6   38.92    2.23
  -2   7   6   28.37    2.35
   2  -7  -5    9.36    0.93
  -2   7   5    9.68    1.45
  -2   7   5   10.33    1.34
  -2   7   4    0.96    1.05
  -2   7   4    1.69    1.02
   2  -7  -4    0.55    0.57
  -2   7   3   36.56    2.64
  -2   7   3   35.42    2.44
   2  -7  -2    7.01    0.84
  -2   7   2    5.66    1.29
  -2   7   2    4.95    1.29
   2  -7  -1    4.38    0.76
  -2   7   1    4.82    1.31
   2  -7   0   20.10    1.31
  -2   7   0   12.49    1.84
   2  -7   1   27.38    1.59
  -2   7  -1   19.89    2.22
  -2   7  -1   22.46    2.10
   2  -7   2    1.89    0.76
  -2   7  -2    3.07    1.41
  -2   7  -3  121.06    6.07
  -2   7  -3  137.94    5.82
   2  -7   4   28.54    1.69
  -2   7  -4   21.74    2.51
  -2   7  -4   23.38    2.15
  -2   7  -5   35.35    2.55
  -2   7  -5   31.38    3.01
   2  -7   6   52.43    2.67
  -2   7  -6   46.71    2.97
  -2   7  -6   54.89    1.91
   2  -7   7    5.78    1.10
  -2   7  -7    5.78    1.42
  -2   7  -7    4.56    0.52
   2  -7   7    5.06    0.49
  -2   7  -8    7.14    0.55
   2  -7   8    5.28    1.16
  -2   7  -8    4.68    1.39
  -2   7  -9   31.85    1.28
   2  -7   9   34.96    1.40
  -2   7  -9   34.69    1.35
   2  -7   9   34.13    2.17
   2  -7  10    9.53    0.71
  -2   7 -10   10.61    0.62
  -2   7 -10    9.82    0.68
   2  -7  10    9.53    1.35
  -2   7 -10    7.89    2.12
   2  -7  11    1.49    0.50
  -2   7 -11    1.97    0.45
  -2   7 -11    2.09    0.47
  -2   7 -11   -0.22    1.75
   2  -7  11    1.40    0.92
   2  -7  12    3.08    0.50
  -2   7 -12    3.49    0.47
   2  -7  12    1.86    0.95
  -2   7 -12    1.61    1.70
  -2   7 -13    1.90    0.45
   2  -7  13    0.92    0.45
   2  -7  13    1.12    0.94
  -2   7 -13    1.25    1.62
   2  -7  14   25.07    1.08
  -2   7 -14   24.90    1.04
  -2   7 -15    1.83    0.44
   2  -7  15    0.97    0.43
  -2   7 -16    2.55    0.42
   2  -7  16    2.50    0.39
   2  -7  17    3.17    0.40
  -2   7 -17    2.87    0.41
   2  -7  18    6.13    0.42
   2  -7  19    0.68    0.27
   2  -7  19    0.57    0.31
   2  -7  20    9.99    0.45
   2  -7  20    9.37    0.45
   2  -7  21    0.59    0.17
   2  -6 -26    1.16    0.29
   2  -6 -25    3.09    0.45
  -2   6  25    3.54    0.37
   2  -6 -24    0.60    0.49
  -2   6  24    0.70    0.39
  -2   6  23    1.54    0.35
  -2   6  23    1.81    0.41
  -2   6  23    2.15    0.46
  -2   6  22    0.66    0.37
  -2   6  22    1.15    0.43
  -2   6  22    1.00    0.61
   2  -6 -22    0.86    0.60
  -2   6  22    1.25    0.47
  -2   6  21   17.74    0.82
  -2   6  21   15.88    1.09
  -2   6  21   17.35    0.85
   2  -6 -21   16.00    1.03
  -2   6  21   18.47    0.90
  -2   6  20   18.40    0.84
   2  -6 -20   16.64    1.05
  -2   6  20   17.17    0.88
  -2   6  20   17.03    1.14
  -2   6  20   17.37    0.93
  -2   6  19   24.19    1.01
  -2   6  19   21.54    1.29
   2  -6 -19   21.38    1.20
  -2   6  19   23.89    1.05
  -2   6  19   23.40    1.09
  -2   6  18   12.69    0.68
   2  -6 -18    8.79    1.50
  -2   6  18   10.07    1.42
  -2   6  18   12.93    0.73
   2  -6 -18    9.83    0.88
  -2   6  18    9.92    1.00
  -2   6  18   11.80    0.77
   2  -6 -17    1.73    1.15
  -2   6  17    2.53    0.45
  -2   6  17    2.42    0.99
  -2   6  17    3.78    0.52
   2  -6 -17    3.24    0.67
  -2   6  17    1.78    0.53
   2  -6 -16    0.39    1.04
  -2   6  16    0.61    0.40
  -2   6  16    0.37    0.83
   2  -6 -16    0.74    0.60
  -2   6  16    0.37    0.50
  -2   6  15    1.72    0.42
   2  -6 -15    2.36    1.14
  -2   6  15    2.37    0.94
   2  -6 -15    1.58    0.60
  -2   6  15    1.84    0.49
   2  -6 -14    2.99    1.17
  -2   6  14    3.10    0.44
   2  -6 -14    2.96    0.62
  -2   6  14    3.25    0.51
   2  -6 -13    3.44    1.13
  -2   6  13    2.31    0.43
  -2   6  13    3.78    0.47
   2  -6 -13    3.14    0.58
  -2   6  13    3.43    0.49
  -2   6  12    2.67    0.39
   2  -6 -12    2.82    1.12
   2  -6 -12    2.23    0.54
  -2   6  12    3.55    0.44
  -2   6  12    1.97    0.45
   2  -6 -11   35.14    2.26
  -2   6  11   33.99    2.21
   2  -6 -10   13.82    1.47
  -2   6  10   12.02    1.44
   2  -6  -9   -0.32    0.90
  -2   6   9   -0.73    0.97
   2  -6  -8    0.77    0.88
  -2   6   8    0.53    1.02
  -2   6   7   22.25    1.85
  -2   6   6    5.63    1.22
  -2   6   6    5.19    1.07
   2  -6  -5    8.87    0.83
  -2   6   5   10.03    1.19
  -2   6   5    7.11    1.29
   2  -6  -4    3.05    0.63
  -2   6   4    4.46    1.21
  -2   6   4    3.74    1.03
   2  -6  -3    2.64    0.61
  -2   6   3    2.90    1.11
  -2   6   3    2.18    1.05
   2  -6  -2   18.90    1.18
  -2   6   2   17.22    1.72
  -2   6   2   18.68    1.75
   2  -6  -1   12.24    0.95
  -2   6   1    9.79    1.38
   2  -6   0   23.63    1.37
  -2   6   0   18.73    1.97
  -2   6  -1   32.69    2.24
  -2   6  -1   25.43    2.30
   2  -6   2    1.59    0.65
  -2   6  -2    3.27    1.10
  -2   6  -3   11.33    1.74
   2  -6   3   14.75    1.10
  -2   6  -3   12.84    1.49
  -2   6  -4   67.55    3.48
   2  -6   4   73.74    3.01
  -2   6  -5   69.79    4.32
  -2   6  -5   80.37    4.01
   2  -6   6  350.29   12.23
  -2   6  -6  347.76   12.57
  -2   6  -7   94.34    4.56
   2  -6   7  121.87    4.59
  -2   6  -8   80.42    4.22
  -2   6  -8   67.22    2.93
  -2   6  -9   11.13    0.61
   2  -6   9   10.98    0.68
  -2   6  -9   10.15    0.64
  -2   6  -9    7.56    1.26
   2  -6   9   11.18    1.40
  -2   6  -9   10.56    2.12
   2  -6  10  136.60    4.73
  -2   6 -10  132.80    4.65
  -2   6 -10  147.68    4.70
   2  -6  10  147.96    5.83
  -2   6 -10  128.77    6.64
   2  -6  11   25.89    1.13
  -2   6 -11   25.49    1.06
   2  -6  12    9.19    0.66
  -2   6 -12    9.76    0.62
   2  -6  12    9.61    1.44
  -2   6 -13    1.47    0.45
   2  -6  13    1.65    0.45
  -2   6 -13   -0.65    1.61
   2  -6  13    0.04    0.98
   2  -6  14    8.53    0.61
  -2   6 -14    8.60    0.60
  -2   6 -14    7.99    0.64
  -2   6 -14    6.10    1.79
   2  -6  14    5.44    1.28
  -2   6 -15    3.09    0.48
   2  -6  15    2.84    0.46
  -2   6 -15    3.27    0.50
  -2   6 -16    0.05    0.43
   2  -6  16   -0.39    0.39
  -2   6 -17    0.93    0.43
   2  -6  17    1.40    0.38
  -2   6 -17    0.76    0.26
   2  -6  18    0.58    0.34
  -2   6 -18    0.88    0.42
   2  -6  19    2.56    0.35
   2  -6  19    1.96    0.37
   2  -6  20    3.75    0.36
   2  -6  20    3.26    0.34
   2  -6  21    1.66    0.27
   2  -6  21    1.47    0.25
   2  -6  21    1.59    0.31
   2  -6  22    0.52    0.19
   2  -6  22    0.75    0.23
   2  -5 -27    0.93    0.19
   2  -5 -26    2.40    0.38
  -2   5  26    3.13    0.32
   2  -5 -25    0.39    0.40
   2  -5 -25    0.50    0.44
  -2   5  25    0.40    0.36
   2  -5 -24    0.25    0.44
   2  -5 -24    0.38    0.51
  -2   5  24    0.96    0.41
   2  -5 -23    1.13    0.50
  -2   5  23    1.94    0.37
  -2   5  23    1.26    0.42
   2  -5 -23    2.15    0.58
  -2   5  23    2.10    0.49
  -2   5  22    2.76    0.42
   2  -5 -22    3.11    0.54
   2  -5 -22    2.79    0.65
  -2   5  22    2.88    0.47
  -2   5  22    2.17    0.52
  -2   5  21    0.19    0.40
   2  -5 -21    0.09    0.48
   2  -5 -21    1.30    0.64
  -2   5  21    0.19    0.46
  -2   5  21    0.93    0.65
  -2   5  21    0.55    0.51
  -2   5  20    1.21    0.42
   2  -5 -20    2.27    0.53
  -2   5  20    1.70    0.68
   2  -5 -20    2.16    0.65
  -2   5  20    0.01    0.55
   2  -5 -19   -0.44    1.15
   2  -5 -19    0.55    0.47
  -2   5  19    0.83    0.42
  -2   5  19    1.94    0.67
  -2   5  19    0.07    0.52
   2  -5 -18    0.72    0.47
   2  -5 -18   -0.39    1.08
  -2   5  18    0.81    0.41
  -2   5  18    0.21    0.50
  -2   5  17   12.08    0.66
   2  -5 -17   11.10    0.72
  -2   5  17   11.46    0.73
   2  -5 -16    0.65    0.43
  -2   5  16    0.90    0.38
   2  -5 -16    0.20    1.01
  -2   5  16    1.01    0.46
   2  -5 -15   18.55    1.77
  -2   5  15   20.26    0.89
  -2   5  15   20.97    0.94
  -2   5  14    5.16    1.02
   2  -5 -14    5.18    1.16
  -2   5  14    4.66    0.44
  -2   5  14    4.75    0.51
   2  -5 -13    0.17    0.88
  -2   5  13    0.33    0.38
   2  -5 -12   11.39    1.28
   2  -5 -11   13.16    1.37
  -2   5  11   10.22    1.26
   2  -5 -10   45.82    2.34
  -2   5  10   39.56    2.30
   2  -5  -9    2.69    0.86
  -2   5   9    3.59    0.95
   2  -5  -8   58.24    2.69
  -2   5   8   51.92    2.80
   2  -5  -7    2.48    0.89
  -2   5   7    2.22    1.07
   2  -5  -6   13.85    1.25
  -2   5   6   13.61    1.45
  -2   5   5    8.86    1.22
  -2   5   5    6.40    1.31
   2  -5  -4   29.59    1.42
  -2   5   4   25.25    1.86
  -2   5   4   27.10    1.81
   2  -5  -3    2.08    0.57
  -2   5   3    1.00    0.95
  -2   5   3    0.62    0.92
   2  -5  -2    2.55    0.56
  -2   5   2    1.65    1.05
  -2   5   2    3.02    1.04
   2  -5  -1    0.63    0.49
  -2   5   1    1.44    0.99
  -2   5   1    0.58    1.06
   2  -5   0    5.06    0.68
  -2   5   0    3.40    1.19
  -2   5  -1    8.97    1.56
   2  -5   1   11.27    0.89
   2  -5   2   19.09    1.15
  -2   5  -2   15.68    1.51
  -2   5  -2   15.49    1.77
   2  -5   3   19.63    1.21
  -2   5  -3   17.70    1.66
  -2   5  -3   15.52    1.89
   2  -5   4    5.43    0.77
  -2   5  -4    3.29    1.04
  -2   5  -5    7.91    1.21
   2  -5   5    9.44    0.96
   2  -5   6   81.80    3.23
  -2   5  -6   61.63    3.20
   2  -5   7   15.14    1.33
  -2   5  -7   15.66    1.52
  -2   5  -8  169.76    8.16
  -2   5  -8  194.52    7.58
  -2   5  -9   12.49    1.30
  -2   5  -9   10.09    1.91
   2  -5  10    8.78    0.56
   2  -5  10    8.33    1.16
  -2   5 -11    2.39    0.41
   2  -5  11    1.80    0.42
   2  -5  11    2.14    0.94
  -2   5 -11    3.16    1.68
   2  -5  12   14.45    0.79
  -2   5 -12   15.56    0.75
  -2   5 -12   12.21    2.06
   2  -5  12   14.58    1.51
   2  -5  13   24.06    1.06
  -2   5 -13   23.80    1.03
  -2   5 -13   26.10    1.06
   2  -5  13   26.17    2.00
   2  -5  14    2.75    0.45
  -2   5 -14    2.62    0.47
  -2   5 -14    2.21    0.47
   2  -5  14    1.59    1.01
  -2   5 -14    0.59    1.48
   2  -5  15    5.43    0.51
  -2   5 -15    5.67    1.20
  -2   5 -15    6.86    0.56
  -2   5 -15    6.81    0.55
   2  -5  15    6.71    1.26
   2  -5  16    3.31    0.45
  -2   5 -16    3.28    1.12
  -2   5 -16    3.78    0.50
  -2   5 -16    3.88    0.51
   2  -5  16    3.10    1.07
   2  -5  17    1.93    0.40
  -2   5 -17    1.45    0.30
  -2   5 -17    1.91    0.47
  -2   5 -18    1.16    0.46
   2  -5  18    1.74    0.39
   2  -5  19    2.06    0.40
   2  -5  19    2.78    0.37
   2  -5  20   27.62    1.05
   2  -5  20   26.47    1.03
   2  -5  21    1.86    0.32
   2  -5  21    2.11    0.30
   2  -5  22    9.11    0.45
   2  -5  22    9.38    0.48
   2  -5  23   -0.37    0.20
   2  -5  23    0.05    0.23
   2  -5  24    1.13    0.17
   2  -4 -27    7.98    0.42
   2  -4 -26    1.37    0.39
   2  -4 -25   10.02    0.65
   2  -4 -25   10.66    0.68
   2  -4 -24    9.95    0.70
   2  -4 -24   10.06    0.74
   2  -4 -23    0.57    0.49
  -2   4  23    0.90    0.36
  -2   4  23    1.67    0.40
   2  -4 -23    1.32    0.59
  -2   4  22   -0.63    0.38
   2  -4 -22   -0.15    0.50
  -2   4  21   10.43    0.61
   2  -4 -21   10.08    0.77
  -2   4  21    9.12    0.80
   2  -4 -20   17.44    0.94
  -2   4  20   13.90    1.02
   2  -4 -19    1.82    1.14
   2  -4 -19    0.98    0.51
  -2   4  19    1.73    0.67
   2  -4 -18   25.06    1.12
   2  -4 -18   17.13    1.86
   2  -4 -17    1.27    0.46
   2  -4 -17    1.44    1.05
   2  -4 -16   16.79    1.67
   2  -4 -16   18.62    0.91
   2  -4 -15    1.01    0.42
   2  -4 -15    0.25    0.96
   2  -4 -14   -0.30    0.90
   2  -4 -13   83.27    3.73
   2  -4 -12    2.01    0.93
   2  -4 -11    0.88    0.79
   2  -4 -10    9.30    1.07
  -2   4  10    8.00    1.01
   2  -4  -9   20.82    1.39
  -2   4   9   17.86    1.43
   2  -4  -8   46.01    2.14
  -2   4   8   38.73    2.18
   2  -4  -7   45.50    2.11
  -2   4   7   38.72    2.24
   2  -4  -6   72.78    2.92
  -2   4   6   62.81    3.05
   2  -4  -5    1.41    0.74
  -2   4   5    1.63    0.91
   2  -4  -4    2.84    0.80
   2  -4  -4    5.37    0.62
  -2   4   4    3.99    0.96
   2  -4  -3   42.67    1.74
  -2   4   3   43.35    2.26
  -2   4   3   37.63    2.05
  -2   4   2   10.35    1.19
  -2   4   2   11.95    1.18
   2  -4  -1   47.29    1.90
  -2   4   1   42.99    2.32
  -2   4   1   43.73    2.40
  -2   4   0    4.58    1.22
  -2   4  -1  103.44    4.95
   2  -4   1  135.00    4.49
   2  -4   2    4.08    0.59
  -2   4  -2    3.66    0.93
  -2   4  -2    2.37    1.11
  -2   4  -3    2.62    0.96
   2  -4   3    1.81    0.61
  -2   4  -4   96.92    4.42
   2  -4   4  124.90    4.29
   2  -4   5    8.59    0.88
  -2   4  -5    3.11    1.06
   2  -4   6   10.59    0.94
  -2   4  -6    8.03    1.06
  -2   4  -7    7.37    0.99
   2  -4   7    8.23    0.92
  -2   4  -8   17.74    1.35
  -2   4  -8   14.83    1.82
  -2   4  -9   88.78    3.69
  -2   4  -9   80.75    4.43
   2  -4  10    0.17    0.75
  -2   4 -10    0.93    1.26
   2  -4  11    1.68    0.78
  -2   4 -11    1.86    1.44
   2  -4  12    0.08    0.31
  -2   4 -12    0.24    0.35
  -2   4 -12   -0.20    0.37
  -2   4 -12    0.16    1.35
   2  -4  12   -0.23    0.75
   2  -4  13    3.33    0.44
  -2   4 -13    4.92    0.47
  -2   4 -13    5.21    0.48
   2  -4  13    4.46    1.05
  -2   4 -13    4.59    1.49
  -2   4 -14   27.31    1.13
   2  -4  14   28.74    1.14
  -2   4 -14   28.80    1.16
   2  -4  14   26.17    1.97
  -2   4 -15    8.98    0.63
  -2   4 -15    9.30    1.38
   2  -4  15    8.62    0.59
  -2   4 -15    8.39    0.62
  -2   4 -15    5.98    1.59
   2  -4  15    6.47    1.25
  -2   4 -16    0.36    1.00
   2  -4  16    0.76    0.38
  -2   4 -16    0.96    0.45
  -2   4 -16    0.43    0.47
   2  -4  16    0.65    0.93
   2  -4  17   -0.40    0.91
  -2   4 -17   -0.18    0.95
   2  -4  17    0.43    0.37
  -2   4 -17    0.01    0.46
   2  -4  18   -0.09    0.35
  -2   4 -18   -0.64    0.47
   2  -4  19    1.85    0.38
   2  -4  19    1.59    0.39
  -2   4 -19    1.86    0.49
   2  -4  20   -0.52    0.34
   2  -4  20    0.09    0.33
   2  -4  21    3.83    0.40
   2  -4  21    4.28    0.37
   2  -4  22    1.64    0.31
   2  -4  22    2.13    0.37
   2  -4  23    0.76    0.25
   2  -4  23    1.17    0.31
   2  -4  24   -0.36    0.43
   2  -4  24   -0.04    0.19
   2  -4  24    0.23    0.23
   2  -4  25    0.72    0.26
   2  -4  25    1.39    0.16
   2  -3 -27    1.52    0.28
   2  -3 -26   -0.22    0.40
   2  -3 -25    6.63    0.57
   2  -3 -25    4.93    0.57
   2  -3 -24    0.84    0.50
   2  -3 -24    1.31    0.54
  -2   3  23    9.15    0.53
   2  -3 -23    8.20    0.70
   2  -3 -22    0.78    0.53
   2  -3 -21    3.87    0.63
   2  -3 -20    2.47    0.60
  -2   3  20    2.07    0.60
  -2   3  20    1.15    1.01
   2  -3 -19   11.98    1.61
   2  -3 -19   17.12    0.93
  -2   3  19   13.96    0.98
  -2   3  19   15.69    1.68
   2  -3 -18    3.34    0.56
   2  -3 -18    2.47    1.11
  -2   3  18    2.13    0.65
  -2   3  18    3.13    1.10
   2  -3 -17    1.21    1.03
   2  -3 -17    1.00    0.46
   2  -3 -16    3.77    1.07
   2  -3 -16    3.54    0.50
   2  -3 -15   70.73    3.54
   2  -3 -15   79.42    2.76
   2  -3 -14   17.52    0.82
   2  -3 -14   15.24    1.44
   2  -3 -13    8.76    1.12
   2  -3 -12   26.15    1.67
   2  -3 -11    1.96    0.73
  -2   3  11    1.34    0.51
   2  -3 -10    0.71    0.63
  -2   3  10   -0.13    0.66
   2  -3  -9    1.56    0.73
  -2   3   9    1.38    0.67
   2  -3  -8   21.02    1.42
  -2   3   8   20.62    1.49
   2  -3  -7  122.37    4.40
  -2   3   7  112.21    4.47
   2  -3  -6  108.26    4.23
  -2   3   6  125.36    4.48
   2  -3  -5   65.90    2.55
  -2   3   5   60.52    2.71
   2  -3  -4  132.52    5.20
  -2   3   4  147.28    5.50
   2  -3  -3    9.16    0.59
   2  -3  -3    6.96    0.68
  -2   3   3    6.88    0.86
  -2   3   3    8.37    0.86
  -2   3   2  301.66    7.30
  -2   3   2  258.21    7.18
   2  -3  -1   13.72    0.74
  -2   3   1   10.47    1.07
  -2   3   1   12.32    1.06
  -2   3   0  175.16    6.22
  -2   3   0  165.00    6.29
  -2   3  -1  227.46   10.15
   2  -3   1  327.52    9.82
  -2   3  -2   28.45    1.63
   2  -3   2   33.10    1.37
   2  -3   3   14.61    0.84
  -2   3  -3   11.06    1.02
   2  -3   4    3.74    0.57
  -2   3  -4    3.50    0.77
  -2   3  -5   48.74    2.35
   2  -3   5   57.97    2.25
  -2   3  -6    2.62    0.86
   2  -3   6    2.72    0.64
  -2   3  -7    7.35    0.86
  -2   3  -8  203.55    6.93
  -2   3  -8  155.26    6.01
  -2   3  -9   77.92    2.91
  -2   3  -9   58.80    3.48
  -2   3 -10   45.07    2.82
  -2   3 -11   19.68    0.97
  -2   3 -11   17.77    1.86
  -2   3 -12   10.52    1.63
  -2   3 -13    3.89    0.42
   2  -3  13    4.80    0.41
  -2   3 -13    3.51    0.42
  -2   3 -13    3.98    1.27
   2  -3  14   10.14    0.63
  -2   3 -14   15.08    1.46
  -2   3 -14   13.82    0.68
  -2   3 -14   13.41    0.69
  -2   3 -14   11.30    1.71
  -2   3 -15    1.86    1.02
   2  -3  15    1.38    0.36
  -2   3 -15    0.88    0.42
  -2   3 -15    1.12    0.42
  -2   3 -15    0.12    1.39
  -2   3 -15    1.17    1.09
   2  -3  16    2.18    1.11
   2  -3  16    1.03    0.37
  -2   3 -16    1.13    0.46
   2  -3  17    1.57    1.02
   2  -3  17    1.64    0.40
  -2   3 -17    1.52    0.48
   2  -3  18    0.40    0.90
   2  -3  18    0.29    0.37
  -2   3 -18    0.03    0.47
   2  -3  19    3.73    0.42
   2  -3  19    2.90    0.40
   2  -3  20    0.44    0.36
   2  -3  20    0.07    0.35
   2  -3  21    3.87    0.41
   2  -3  22    2.33    0.36
   2  -3  22    2.52    0.42
   2  -3  23    1.82    0.32
   2  -3  23    2.69    0.37
   2  -3  24   -0.26    0.25
   2  -3  24    0.23    0.28
   2  -3  25    0.29    0.38
   2  -3  25    0.18    0.23
   2  -2 -26   -0.27    0.39
   2  -2 -25    1.57    0.47
   2  -2 -24    0.68    0.50
   2  -2 -23    7.30    0.67
   2  -2 -22    0.14    0.53
  -2   2  21    1.30    0.56
   2  -2 -21    0.10    0.55
  -2   2  20    0.06    0.56
   2  -2 -20   -0.04    1.02
   2  -2 -20    0.25    0.57
  -2   2  20    0.73    0.89
   2  -2 -19   -0.19    0.57
   2  -2 -19    0.08    1.02
  -2   2  19    0.73    0.57
  -2   2  19   -0.24    0.94
  -2   2  19    0.69    0.54
   2  -2 -18    8.48    1.35
   2  -2 -18   12.17    0.77
  -2   2  18   12.11    1.50
  -2   2  18    8.91    0.78
  -2   2  18    9.66    0.78
  -2   2  17    4.11    1.11
   2  -2 -17    4.64    1.18
   2  -2 -17    5.92    0.60
  -2   2  17    5.53    0.65
   2  -2 -16    5.47    0.53
   2  -2 -16    5.87    1.10
  -2   2  16    4.37    1.03
   2  -2 -15   -0.09    0.87
   2  -2 -15    0.83    0.38
   2  -2 -14   16.61    1.43
   2  -2 -14   19.11    0.86
   2  -2 -13    9.01    1.10
   2  -2 -13   10.97    0.59
   2  -2 -12    5.46    0.87
   2  -2 -12    5.04    0.39
  -2   2  10    3.98    0.51
   2  -2  -9  272.21    8.74
  -2   2   9  236.69    8.53
   2  -2  -8   32.68    1.66
  -2   2   8   33.08    1.61
   2  -2  -7  538.03   17.47
  -2   2   7  515.75   17.50
   2  -2  -6  431.92   13.87
  -2   2   6  399.67   13.96
   2  -2  -5    2.30    0.44
  -2   2   5    2.72    0.57
   2  -2  -4    3.87    0.45
  -2   2   4    3.22    0.61
   2  -2  -3   20.39    0.99
  -2   2   3   21.99    1.27
   2  -2  -2   40.72    1.46
   2  -2  -2   37.79    1.54
  -2   2   2   35.12    1.78
  -2   2   2   38.29    1.79
  -2   2   1  354.14   13.38
  -2   2   1  360.97   13.38
  -2   2   0   96.69    3.58
  -2   2   0   89.09    3.63
   2  -2   1   54.91    1.86
  -2   2  -1   38.77    2.17
   2  -2   2   49.67    1.73
  -2   2  -2   33.95    2.04
   2  -2   3   56.63    2.05
  -2   2  -3   49.60    2.22
  -2   2  -4   83.05    3.18
  -2   2  -5    7.79    0.72
  -2   2  -6   21.35    1.17
  -2   2  -7    6.45    1.23
  -2   2  -7    8.73    0.76
  -2   2  -8    4.65    0.59
  -2   2  -8    5.93    0.65
  -2   2  -9    0.73    0.36
  -2   2  -9    0.59    0.39
  -2   2  -9    1.53    1.08
  -2   2 -10   54.56    2.08
  -2   2 -10   52.01    2.88
  -2   2 -11   19.86    0.94
  -2   2 -11   17.36    1.67
  -2   2 -12   49.96    1.89
  -2   2 -12   43.30    2.66
  -2   2 -13   -0.11    0.45
  -2   2 -13    0.37    0.94
  -2   2 -14    5.00    0.45
  -2   2 -14    4.22    0.59
   2  -2  14    6.33    0.42
  -2   2 -14    4.72    0.42
  -2   2 -14    3.94    1.08
  -2   2 -15    8.30    0.74
   2  -2  15    8.44    0.51
  -2   2 -15    8.20    0.56
  -2   2 -15    7.16    0.54
  -2   2 -16   24.82    1.43
   2  -2  16   33.27    1.21
  -2   2 -17    9.77    0.88
   2  -2  17    9.31    0.57
  -2   2 -18   33.08    3.03
  -2   2 -18   35.98    1.84
  -2   2 -19    5.27    1.76
   2  -2  19    8.80    0.55
   2  -2  20    0.17    0.37
   2  -2  21   11.90    0.64
   2  -2  21   12.16    0.67
   2  -2  22    0.37    0.34
   2  -2  22    0.57    0.40
   2  -2  23    2.84    0.36
   2  -2  23    2.87    0.41
   2  -2  24    2.49    0.33
   2  -2  24    3.85    0.38
   2  -2  25   -0.30    0.44
   2  -2  25    0.71    0.27
   2  -2  26   -0.19    0.31
   2  -2  26    0.23    0.20
  -2   1  27    0.66    0.18
  -2   1  26    0.13    0.28
   2  -1 -25    0.16    0.44
   2  -1 -24    9.65    0.70
  -2   1  24    7.34    0.64
   2  -1 -23   19.10    1.02
  -2   1  23   17.42    0.97
  -2   1  22    0.11    0.59
   2  -1 -22    1.30    0.59
  -2   1  21    1.75    0.47
   2  -1 -21    3.64    0.66
  -2   1  21    2.64    0.64
  -2   1  20   10.10    1.48
   2  -1 -20   10.42    1.46
   2  -1 -20   13.88    0.88
  -2   1  20   11.42    0.88
  -2   1  19    1.69    1.03
   2  -1 -19    0.78    1.03
  -2   1  19    2.56    0.69
   2  -1 -19    1.05    0.59
  -2   1  18    9.11    1.43
   2  -1 -18    8.61    1.36
   2  -1 -18   12.06    0.79
  -2   1  18    9.15    0.63
  -2   1  17   44.40    2.76
   2  -1 -17   46.03    1.79
   2  -1 -17   41.91    2.54
  -2   1  17   44.64    1.66
  -2   1  16    2.87    1.01
   2  -1 -16    3.21    0.52
  -2   1  16    2.33    0.41
  -2   1  15   46.55    2.66
   2  -1 -15   46.82    1.77
  -2   1  15   46.48    1.69
  -2   1  14    3.57    0.89
   2  -1 -14    4.00    0.43
  -2   1  13    2.70    0.79
   2  -1 -13    2.36    0.36
   2  -1 -12   39.67    1.90
   2  -1 -12   34.45    1.32
   2  -1 -11   81.99    2.84
   2  -1 -11   91.68    3.41
   2  -1 -10   21.16    0.84
   2  -1 -10   22.08    1.33
  -2   1   9  161.37    5.83
   2  -1  -9  214.23    6.30
  -2   1   8   41.57    1.74
  -2   1   8   43.45    1.69
  -2   1   7  582.98   19.02
  -2   1   7  538.04   18.96
  -2   1   6   11.46    0.77
   2  -1  -6   12.10    0.76
  -2   1   5   13.99    0.88
  -2   1   4  254.70    8.60
  -2   1   3  688.38   21.92
   2  -1  -3  657.87   21.71
  -2   1   2   59.19    2.32
   2  -1  -2   59.48    2.09
  -2   1   1   47.45    1.90
  -2   1   1   50.25    1.88
   2  -1  -1   35.82    1.35
  -2   1   0 1191.01   39.58
  -2   1   0 1250.07   39.70
   2  -1   1 6710.76  222.07
  -2   1  -1 7815.69  222.56
  -2   1  -2  761.28   25.06
  -2   1  -3  408.96   13.18
  -2   1  -3  382.92   13.16
  -2   1  -4    1.92    0.51
  -2   1  -4    1.98    0.43
  -2   1  -5    0.77    0.61
  -2   1  -5    0.61    0.36
  -2   1  -6    0.37    0.31
  -2   1  -6    0.14    0.34
  -2   1  -6   -0.14    0.62
  -2   1  -7   56.30    2.14
  -2   1  -7   56.95    2.63
   2  -1   8  174.32    6.05
  -2   1  -8  178.37    5.85
  -2   1  -8  175.40    5.85
  -2   1  -9   14.25    0.75
   2  -1   9   10.23    1.02
  -2   1  -9   12.59    1.45
  -2   1 -10   14.97    1.39
   2  -1  10   17.02    1.08
  -2   1 -11   18.97    1.48
  -2   1 -12    6.21    1.01
  -2   1 -13    5.51    1.05
  -2   1 -13    8.07    0.59
  -2   1 -14    3.97    0.94
  -2   1 -14    4.96    0.55
  -2   1 -15    1.21    0.52
   2  -1  15    1.39    0.30
   2  -1  16    1.72    0.34
  -2   1 -16    0.82    0.57
   2  -1  17   10.81    0.58
  -2   1 -17    9.24    0.84
   2  -1  18    6.68    0.48
  -2   1 -18    4.84    0.78
  -2   1 -19    5.62    0.83
   2  -1  19    3.55    0.45
  -2   1 -20   21.51    1.35
   2  -1  20   28.59    1.10
   2  -1  21   11.29    0.64
   2  -1  21   11.88    0.68
   2  -1  22    0.27    0.36
   2  -1  22    0.47    0.42
   2  -1  23    9.37    0.55
   2  -1  23    9.54    0.59
   2  -1  24    3.38    0.38
   2  -1  24    4.06    0.42
   2  -1  25    9.64    0.48
   2  -1  25    5.91    0.63
   2  -1  26   -0.11    0.36
   2  -1  26   -0.09    0.25
   2  -1  27    1.93    0.18
  -2   0  26   -0.02    0.26
  -2   0  25    0.95    0.34
  -2   0  25    0.41    0.41
   2   0 -24    0.51    0.50
  -2   0  24    0.15    0.51
  -2   0  24    0.07    0.39
   2   0 -23    5.22    0.67
  -2   0  23    4.44    0.68
  -2   0  23    6.28    0.53
   2   0 -22    1.18    0.61
  -2   0  22    0.31    0.40
  -2   0  22   -0.04    0.66
  -2   0  22    0.46    0.44
   2   0 -21    9.22    0.79
  -2   0  21    8.47    0.62
  -2   0  21   10.13    0.63
  -2   0  21    8.89    0.84
  -2   0  20    1.98    0.70
   2   0 -20    2.13    0.63
  -2   0  20    2.16    0.46
   2   0 -19    3.36    1.48
   2   0 -19    4.16    1.17
   2   0 -19    4.01    0.65
  -2   0  19    5.22    0.52
  -2   0  18    1.31    0.95
   2   0 -18    3.36    0.60
  -2   0  18    2.09    0.45
  -2   0  17    0.22    0.94
   2   0 -17    1.32    0.54
   2   0 -17    0.14    0.42
  -2   0  17    0.44    0.38
  -2   0  17    0.78    0.42
  -2   0  16   65.12    3.39
   2   0 -16   64.93    2.40
  -2   0  16   62.02    2.26
   2   0 -16   64.88    2.27
  -2   0  16   67.49    2.28
  -2   0  15   72.68    3.50
   2   0 -15   65.52    2.41
   2   0 -15   78.81    3.33
   2   0 -15   72.21    2.54
  -2   0  15   72.72    2.43
  -2   0  14    1.52    0.82
   2   0 -14    2.25    0.86
   2   0 -14    2.19    0.41
  -2   0  13    1.58    0.75
   2   0 -13    1.85    0.71
   2   0 -13    1.53    0.35
  -2   0  12   -0.11    0.60
   2   0 -12    0.08    0.62
   2   0 -12   -0.32    0.32
  -2   0  11   20.65    1.43
   2   0 -11   22.83    1.34
   2   0 -11   21.37    0.88
   2   0 -10   14.22    1.11
   2   0 -10   12.28    0.58
   2   0  -9  203.60    7.06
  -2   0   8   47.51    1.80
   2   0  -8   47.07    1.99
  -2   0   7  160.45    5.35
  -2   0   7  156.04    5.38
   2   0  -7  163.33    5.51
  -2   0   6    2.22    0.34
   2   0  -6    2.27    0.46
  -2   0   5    1.94    0.27
  -2   0   5    2.32    0.33
  -2   0   5    2.41    0.30
   2   0  -5    2.29    0.36
  -2   0   4  114.81    3.84
  -2   0   4  102.20    3.74
  -2   0   4  110.89    3.85
  -2   0   4  114.93    3.82
   2   0  -4  111.88    3.76
  -2   0   3    0.97    0.34
  -2   0   3    1.57    0.38
  -2   0   3    1.62    0.31
  -2   0   3    1.79    0.30
   2   0  -3    1.06    0.26
  -2   0   2  512.90   17.06
  -2   0   2  539.54   17.10
  -2   0   2  523.76   16.97
  -2   0   2  533.49   17.01
   2   0  -2  512.95   16.89
  -2   0   1    8.52    0.40
  -2   0   1    8.89    0.50
  -2   0   0  194.47    6.35
  -2   0   0  200.40    6.72
  -2   0  -1    7.49    0.63
  -2   0  -1    7.72    0.52
  -2   0  -2  275.36    9.03
  -2   0  -2  268.64    8.98
  -2   0  -3    2.20    0.37
  -2   0  -3    2.53    0.33
   2   0   3    1.70    0.19
  -2   0  -4   36.13    1.33
  -2   0  -4   35.35    1.38
   2   0   4   33.25    1.27
  -2   0  -4   34.87    1.36
  -2   0  -4   31.51    1.52
   2   0   5   44.25    1.68
  -2   0  -5   46.11    1.73
  -2   0  -5   46.76    1.68
  -2   0  -5   48.70    1.72
   2   0   6   14.18    0.72
  -2   0  -6   14.47    0.68
  -2   0  -6   14.38    0.70
  -2   0  -7    9.28    0.52
  -2   0  -7    7.74    0.82
   2   0   7    9.00    0.60
  -2   0  -7    9.35    0.51
  -2   0  -8   11.64    1.05
  -2   0  -8   10.03    0.54
   2   0   8   10.23    0.75
  -2   0  -9   98.58    4.09
   2   0   9  118.85    4.06
  -2   0 -10   16.27    1.24
   2   0  10   16.23    1.07
  -2   0 -11    0.39    0.66
   2   0  11    0.97    0.51
   2   0  12    1.61    0.58
  -2   0 -12    1.14    0.71
  -2   0 -13    0.43    0.66
   2   0  13    1.02    0.58
   2   0  14    2.93    0.72
   2   0  15    8.04    1.01
  -2   0 -15    8.77    0.52
   2   0  16    2.71    0.84
   2   0  16    3.84    0.36
  -2   0 -16    3.20    0.43
   2   0  17   15.64    0.73
  -2   0 -17   15.65    0.78
   2   0  18   12.65    0.68
  -2   0 -18   17.67    1.67
   2   0  19   -0.17    0.36
   2   0  20    4.36    0.47
  -2   0 -20    3.91    1.21
   2   0  20    5.37    0.52
   2   0  21    0.14    0.39
   2   0  21    0.25    0.44
   2   0  22    0.65    0.37
   2   0  22    0.78    0.43
   2   0  23    0.97    0.36
   2   0  23    0.82    0.43
   2   0  24    5.76    0.45
   2   0  24    6.62    0.49
   2   0  25    0.47    0.50
   2   0  25    0.30    0.34
   2   0  26    0.06    0.37
   2   0  26   -0.26    0.29
   2   0  27    6.25    0.34
  -2  -1  26    2.21    0.25
  -2  -1  25    2.79    0.34
  -2  -1  25    1.89    0.45
  -2  -1  24    3.14    0.58
  -2  -1  24    2.70    0.40
  -2  -1  23    3.87    0.66
   2   1 -23    2.99    0.60
  -2  -1  23    4.06    0.46
  -2  -1  23    4.68    0.46
  -2  -1  22    0.48    0.63
  -2  -1  22    1.04    0.42
   2   1 -22    0.38    0.59
  -2  -1  22    1.28    0.43
  -2  -1  21   -0.90    0.74
   2   1 -21    0.61    0.59
  -2  -1  21    0.17    0.43
   2   1 -20    0.72    0.60
  -2  -1  20    0.22    0.73
  -2  -1  20    0.59    0.43
   2   1 -19   11.21    1.96
   2   1 -19   12.61    0.92
   2   1 -19   12.98    0.73
  -2  -1  19   16.10    0.75
   2   1 -18    0.34    1.38
   2   1 -18    1.51    0.62
  -2  -1  18    1.25    0.41
   2   1 -18    1.45    0.47
  -2  -1  18    1.51    0.44
   2   1 -17   21.26    2.47
   2   1 -17   25.20    1.13
   2   1 -17   35.42    2.16
  -2  -1  17   27.75    1.13
   2   1 -17   25.61    1.28
  -2  -1  17   30.42    1.13
   2   1 -16   24.32    1.03
  -2  -1  16   24.08    1.03
   2   1 -16   25.75    1.19
  -2  -1  16   25.69    1.03
  -2  -1  15    1.09    0.88
  -2  -1  15    0.92    0.39
   2   1 -15    0.32    0.39
   2   1 -15   -0.54    0.93
  -2  -1  14   12.25    1.31
   2   1 -14   12.22    1.24
   2   1 -14   11.27    0.71
  -2  -1  13    1.99    0.74
   2   1 -13    2.41    0.77
   2   1 -13    2.08    0.40
  -2  -1  12   14.96    1.28
  -2  -1  12   12.73    0.86
   2   1 -12   13.53    0.68
   2   1 -12   14.31    1.15
  -2  -1  11   28.06    1.67
  -2  -1  11   27.65    1.27
   2   1 -11   24.90    1.04
   2   1 -11   28.67    1.55
  -2  -1  10   11.20    0.79
  -2  -1  10   12.56    1.08
   2   1 -10   11.81    1.01
   2   1 -10   11.64    0.56
  -2  -1   9   33.09    1.77
  -2  -1   9   36.56    1.54
  -2  -1   8    2.38    0.48
  -2  -1   7   26.96    1.07
  -2  -1   7   33.33    1.30
  -2  -1   6  200.33    6.81
  -2  -1   6  218.01    6.96
  -2  -1   5   48.03    1.94
  -2  -1   5   46.88    1.77
  -2  -1   4   62.64    2.28
  -2  -1   4   62.23    2.15
  -2  -1   4   58.82    2.10
  -2  -1   3  502.56   16.75
  -2  -1   3  482.76   16.70
  -2  -1   3  556.77   16.78
  -2  -1   3  531.88   16.92
  -2  -1   2  164.45    5.38
  -2  -1   2  155.54    5.33
  -2  -1   2  160.94    5.36
  -2  -1   1   22.20    0.86
  -2  -1   1   19.57    0.82
  -2  -1   0  414.71   13.48
  -2  -1  -1   40.22    1.53
  -2  -1  -1   45.37    1.49
  -2  -1  -2  198.05    6.44
  -2  -1  -2  189.18    6.35
  -2  -1  -3  140.65    4.65
  -2  -1  -3  137.32    4.69
  -2  -1  -3  137.09    4.65
  -2  -1  -4   11.29    0.61
  -2  -1  -4   12.27    0.79
  -2  -1  -4   11.87    0.58
  -2  -1  -4   11.85    0.63
  -2  -1  -5   80.26    3.03
  -2  -1  -5   84.27    2.84
  -2  -1  -5   79.47    2.84
   2   1   6    8.64    0.55
  -2  -1  -6    9.67    0.53
  -2  -1  -6    9.88    0.71
  -2  -1  -6   11.06    0.74
   2   1   7   94.13    3.52
  -2  -1  -7  103.54    3.60
  -2  -1  -7   96.22    3.58
  -2  -1  -7  101.85    3.40
  -2  -1  -8   54.62    2.00
  -2  -1  -8   60.36    2.26
   2   1   8   57.77    2.21
   2   1   9   11.32    0.79
  -2  -1  -9   11.93    0.84
   2   1  10    9.72    0.80
  -2  -1 -10    9.33    0.82
   2   1  11    4.37    0.63
  -2  -1 -11    4.03    0.37
   2   1  12    2.70    0.60
  -2  -1 -12    2.99    0.37
   2   1  13    4.22    0.70
  -2  -1 -13    3.64    0.42
   2   1  14   10.44    1.04
  -2  -1 -14    8.84    0.61
   2   1  15    0.36    0.62
  -2  -1 -15    0.28    0.81
   2   1  16    1.84    0.79
  -2  -1 -16    1.52    0.90
   2   1  16    0.78    0.28
   2   1  17    3.02    0.93
   2   1  17    1.93    0.36
   2   1  18   90.92    4.33
   2   1  18   98.60    3.34
   2   1  18   97.68    3.33
   2   1  19    5.72    0.50
   2   1  19    5.69    0.52
   2   1  20   31.05    1.26
   2   1  20   32.21    1.26
  -2  -1 -21    1.44    1.16
   2   1  21    0.99    0.43
   2   1  21    2.26    0.49
   2   1  22    1.54    0.41
   2   1  22    2.46    0.47
   2   1  23    5.60    0.49
   2   1  23    6.34    0.53
   2   1  24   10.77    0.62
   2   1  25    3.94    0.54
   2   1  25    5.01    0.45
   2   1  26    0.53    0.37
   2   1  26    0.57    0.31
   2   1  27    3.41    0.30
  -2  -2  25    3.39    0.31
  -2  -2  25    2.83    0.46
  -2  -2  24    0.66    0.53
  -2  -2  24    0.70    0.33
  -2  -2  23    2.60    0.40
  -2  -2  23    3.76    0.66
  -2  -2  23    2.71    0.41
   2   2 -22    2.03    0.59
  -2  -2  22    1.99    0.70
  -2  -2  22    2.46    0.43
   2   2 -21    9.81    0.87
  -2  -2  21   11.90    0.96
   2   2 -20    1.66    0.63
   2   2 -20    1.69    0.46
  -2  -2  20    1.44    0.43
   2   2 -19    3.18    1.44
   2   2 -19    4.07    1.15
   2   2 -19    4.01    0.70
  -2  -2  19    4.50    0.47
   2   2 -19    4.58    0.52
  -2  -2  19    5.00    0.51
   2   2 -18    0.45    1.36
   2   2 -18    1.57    0.62
   2   2 -18    0.99    1.04
  -2  -2  18    1.51    0.42
   2   2 -18    1.44    0.46
  -2  -2  18    1.26    0.43
   2   2 -17    0.84    1.42
   2   2 -17    1.28    1.03
   2   2 -17    0.85    0.61
  -2  -2  17    0.52    0.41
   2   2 -17    1.39    0.47
  -2  -2  17    0.54    0.41
   2   2 -16   24.81    2.53
   2   2 -16   28.09    1.36
   2   2 -16   33.99    2.10
  -2  -2  16   30.64    1.19
   2   2 -16   28.62    1.19
   2   2 -15   36.18    2.89
   2   2 -15   41.52    1.69
  -2  -2  15   40.58    1.54
   2   2 -15   40.92    1.54
   2   2 -14    1.21    1.26
  -2  -2  14    0.78    0.35
   2   2 -14    0.56    0.46
   2   2 -14    1.33    0.88
   2   2 -14    1.36    0.39
  -2  -2  13   85.13    3.46
   2   2 -13   91.43    4.56
   2   2 -13   88.30    3.17
  -2  -2  12   66.87    2.61
   2   2 -12   61.06    2.24
  -2  -2  11   46.01    2.33
  -2  -2  11   47.40    2.03
   2   2 -11   44.78    1.67
  -2  -2  10   16.61    1.25
  -2  -2  10   18.88    1.09
   2   2 -10   15.82    0.74
  -2  -2   9    6.73    0.74
  -2  -2   9    8.43    0.94
  -2  -2   8    1.74    0.54
  -2  -2   8    1.59    0.60
  -2  -2   7  157.17    5.24
  -2  -2   7  141.96    4.96
  -2  -2   7  151.11    5.17
  -2  -2   7  154.95    5.41
  -2  -2   6   42.73    1.67
  -2  -2   6   37.07    1.44
  -2  -2   5  195.83    6.51
  -2  -2   5  185.69    6.48
  -2  -2   4   41.19    1.76
  -2  -2   4   46.08    1.75
   2   2  -3  283.60    7.90
  -2  -2   3  196.68    7.66
   2   2  -2  115.04    4.34
  -2  -2   2  143.01    4.47
  -2  -2   1   25.63    1.11
  -2  -2   0   -0.03    0.32
  -2  -2   0    0.21    0.27
  -2  -2  -1   73.32    2.71
  -2  -2  -1   76.25    2.59
  -2  -2  -1   68.80    2.60
  -2  -2  -1   76.71    2.59
  -2  -2  -2  569.64   18.39
  -2  -2  -2  550.83   18.26
  -2  -2  -2  563.17   18.24
  -2  -2  -3 9999.00  322.52
  -2  -2  -4  627.73   20.58
  -2  -2  -5  345.83   11.51
  -2  -2  -6    2.50    0.45
  -2  -2  -7  292.32    9.81
  -2  -2  -8    7.00    0.46
  -2  -2  -9   46.17    1.88
  -2  -2  -9   41.38    1.60
  -2  -2 -10    0.28    0.22
   2   2  10    0.24    0.42
   2   2  11   83.35    3.30
   2   2  12    3.78    0.68
  -2  -2 -12    4.25    0.82
  -2  -2 -12    3.67    0.37
   2   2  13   13.47    1.08
  -2  -2 -13   14.30    0.68
   2   2  14    1.19    0.60
  -2  -2 -14    1.04    0.34
   2   2  15   21.76    1.51
  -2  -2 -15   19.13    0.94
   2   2  16   13.62    1.30
   2   2  16   13.92    0.64
  -2  -2 -16   12.95    0.79
   2   2  16   13.43    0.63
   2   2  17    1.22    0.79
   2   2  17    1.30    0.34
  -2  -2 -17    1.37    0.51
   2   2  17    1.42    0.35
   2   2  18   -0.12    0.82
  -2  -2 -18    0.11    0.53
   2   2  18   -0.30    0.38
   2   2  19   28.25    2.06
   2   2  19   29.00    1.18
  -2  -2 -19   29.84    1.39
   2   2  19   29.29    1.17
   2   2  20    2.33    1.00
  -2  -2 -20    2.24    0.70
   2   2  20    1.86    0.44
   2   2  20    3.10    0.46
   2   2  21   65.81    2.42
   2   2  21   70.35    2.41
   2   2  22    6.30    0.53
   2   2  22    7.03    0.56
   2   2  23    5.72    0.54
   2   2  24    0.68    0.41
   2   2  25    0.60    0.45
   2   2  25    0.58    0.38
   2   2  26    1.54    0.35
   2   2  27   12.42    0.55
   2   2  28    2.14    0.19
  -2  -3  25    2.63    0.40
  -2  -3  24    4.01    0.59
  -2  -3  24    5.58    0.37
  -2  -3  23    5.23    0.42
  -2  -3  23    4.55    0.66
  -2  -3  22    0.67    0.64
  -2  -3  22    2.33    0.39
  -2  -3  21    7.54    0.86
  -2  -3  21    8.38    0.55
   2   3 -20   10.39    0.85
   2   3 -20    9.26    0.63
  -2  -3  20    9.35    0.59
  -2  -3  20    9.58    0.60
  -2  -3  20   10.45    0.95
  -2  -3  19   10.75    0.64
   2   3 -19   10.40    0.66
  -2  -3  19   11.26    0.65
   2   3 -18   19.34    1.17
  -2  -3  18   23.25    1.00
   2   3 -18   23.20    1.01
   2   3 -18   22.40    1.84
  -2  -3  18   23.47    0.98
   2   3 -17   14.53    0.99
  -2  -3  17   15.27    0.79
   2   3 -17   14.86    1.61
   2   3 -17   15.94    0.80
   2   3 -17   12.69    2.00
   2   3 -16    0.13    0.97
   2   3 -16   -0.67    0.62
  -2  -3  16   -0.07    0.43
   2   3 -16    0.52    0.45
   2   3 -16    0.83    0.35
   2   3 -16    0.42    1.27
   2   3 -15    4.03    1.13
   2   3 -15    2.25    0.61
  -2  -3  15    2.51    0.45
   2   3 -15    2.37    0.48
   2   3 -15    2.35    0.39
   2   3 -15    0.63    1.40
   2   3 -14  122.82    4.41
   2   3 -14  104.56    3.34
   2   3 -14   98.79    3.47
  -2  -3  14  108.69    3.35
   2   3 -14   81.21    3.28
   2   3 -14   90.78    4.77
  -2  -3  14  106.69    3.91
  -2  -3  13   99.09    3.85
   2   3 -13   94.52    4.70
   2   3 -13   96.40    3.39
   2   3 -13   96.08    3.28
   2   3 -12  107.56    5.08
  -2  -3  12  119.54    4.36
   2   3 -12  110.27    3.86
  -2  -3  11   13.25    1.11
   2   3 -11   14.72    1.62
   2   3 -11   15.43    0.76
   2   3 -10   38.32    2.47
  -2  -3  10   45.24    2.02
   2   3 -10   40.20    1.54
  -2  -3   9   12.15    0.95
   2   3  -9   10.13    1.25
   2   3  -9    9.19    0.55
  -2  -3   8   13.05    0.97
   2   3  -8   10.72    1.23
  -2  -3   7   23.86    1.22
  -2  -3   7   22.86    1.31
   2   3  -7   24.07    1.61
  -2  -3   6  377.81   12.42
  -2  -3   6  401.14   12.51
   2   3  -5   13.77    1.07
  -2  -3   5   16.82    0.94
  -2  -3   4    3.88    0.56
   2   3  -4    3.64    0.63
   2   3  -3  132.24    5.33
  -2  -3   3  172.69    5.36
  -2  -3   2   18.04    0.98
  -2  -3   1  310.50   10.62
  -2  -3   1  332.05   10.73
  -2  -3   0    8.28    0.63
  -2  -3  -1   66.15    2.48
  -2  -3  -1   71.58    2.64
  -2  -3  -2   53.41    2.04
  -2  -3  -2   58.42    2.22
  -2  -3  -3  327.78   10.44
  -2  -3  -3  300.47   10.23
  -2  -3  -4  153.74    5.03
  -2  -3  -4  136.00    4.80
  -2  -3  -5  147.33    5.20
  -2  -3  -6   88.37    3.28
  -2  -3  -7   15.04    0.91
  -2  -3  -8    1.07    0.45
  -2  -3  -9   41.57    1.81
  -2  -3 -10   93.72    3.49
  -2  -3 -11   62.26    2.23
   2   3  12   62.82    2.80
  -2  -3 -12   64.19    2.22
   2   3  13    1.02    0.58
  -2  -3 -13    0.83    0.31
   2   3  14    0.57    0.60
  -2  -3 -14    1.01    0.34
   2   3  15   10.49    1.11
  -2  -3 -15   12.09    0.68
   2   3  16    0.93    0.67
  -2  -3 -16    1.00    0.44
   2   3  16    1.20    0.32
   2   3  16    1.16    0.33
   2   3  17    4.37    0.95
  -2  -3 -17    3.11    0.54
   2   3  17    4.13    0.40
   2   3  17    4.38    0.41
   2   3  18   19.88    1.66
   2   3  18   16.74    0.85
  -2  -3 -18   20.14    1.01
   2   3  18   18.68    0.83
   2   3  19   14.17    1.55
   2   3  19   11.72    0.74
   2   3  19   13.51    0.74
   2   3  20    0.29    0.84
  -2  -3 -20   -0.33    0.60
   2   3  20   -0.42    0.43
   2   3  20    0.12    0.41
   2   3  21    3.67    1.09
  -2  -3 -21    5.57    0.74
   2   3  21    4.18    0.52
  -2  -3 -22    3.56    0.67
   2   3  22    3.84    0.51
  -2  -3 -23    4.64    0.72
   2   3  23    6.37    0.53
  -2  -3 -24   13.90    0.92
   2   3  24   14.97    0.74
  -2  -3 -25    1.04    0.53
  -2  -3 -25    1.67    0.46
   2   3  25    1.08    0.39
  -2  -3 -26    7.57    0.68
   2   3  26   10.64    0.54
   2   3  27    3.27    0.32
   2   3  28    1.03    0.19
  -2  -4  25    0.74    0.26
  -2  -4  24    0.89    0.44
  -2  -4  23    7.02    0.71
  -2  -4  23    8.11    0.45
  -2  -4  22    1.33    0.65
  -2  -4  22    1.31    0.38
  -2  -4  22    1.44    0.37
  -2  -4  21    8.60    0.89
  -2  -4  21   11.19    0.59
  -2  -4  20    0.76    0.72
  -2  -4  20    0.66    0.38
   2   4 -20    0.35    0.43
  -2  -4  20    0.20    0.39
   2   4 -19    0.91    0.46
  -2  -4  19    0.68    0.42
  -2  -4  19    0.73    0.40
  -2  -4  18    2.08    0.46
   2   4 -18    3.40    0.51
   2   4 -17   19.40    0.91
  -2  -4  17   19.82    0.90
   2   4 -17   19.29    1.72
   2   4 -17   18.71    0.84
   2   4 -16    6.13    0.58
   2   4 -16    6.71    0.77
  -2  -4  16    5.86    0.55
   2   4 -16    5.27    1.19
   2   4 -16    4.56    0.46
   2   4 -15    6.98    0.79
   2   4 -15    9.88    1.44
  -2  -4  15   10.01    0.63
   2   4 -15   10.22    0.66
   2   4 -15    9.44    0.60
   2   4 -15    7.98    1.72
   2   4 -14   53.50    2.28
   2   4 -14   64.05    2.16
  -2  -4  14   62.66    2.81
   2   4 -14   52.27    3.49
   2   4 -14   59.49    2.13
   2   4 -13    0.25    0.42
   2   4 -13    0.68    0.53
   2   4 -13   -0.05    1.13
  -2  -4  13   -0.51    0.85
   2   4 -13    0.46    0.33
  -2  -4  13    0.67    0.31
  -2  -4  12   33.29    1.84
   2   4 -12   28.06    2.32
  -2  -4  12   33.38    1.24
   2   4 -12   28.44    1.33
  -2  -4  11    0.26    0.68
   2   4 -11   -0.38    1.09
   2   4 -11    0.37    0.42
  -2  -4  10   -0.18    0.65
   2   4 -10    0.04    0.90
   2   4 -10    0.18    0.38
   2   4  -9    4.50    1.08
   2   4  -9    5.26    0.47
   2   4  -8   68.89    3.37
  -2  -4   8   75.46    3.09
  -2  -4   8   75.33    2.93
  -2  -4   7   31.93    1.54
   2   4  -7   25.88    1.78
  -2  -4   6  159.39    5.36
   2   4  -6  131.18    5.55
  -2  -4   5  235.45    8.16
  -2  -4   4 1787.31   58.16
  -2  -4   3  649.98   21.50
  -2  -4   2  117.94    4.36
  -2  -4   1  108.54    4.04
  -2  -4   0  164.67    5.70
  -2  -4  -1   57.18    2.20
  -2  -4  -2    4.61    0.53
  -2  -4  -2    7.63    0.81
  -2  -4  -3   53.55    2.10
  -2  -4  -3   60.27    2.38
  -2  -4  -4   24.01    1.27
  -2  -4  -4   21.97    1.02
  -2  -4  -5    0.46    0.44
  -2  -4  -5    0.71    0.31
  -2  -4  -6    1.90    0.51
  -2  -4  -7   54.40    2.29
  -2  -4  -8   68.43    2.82
  -2  -4  -9  133.98    4.90
  -2  -4 -10    7.98    0.82
  -2  -4 -10    6.77    1.00
  -2  -4 -11    5.66    0.76
  -2  -4 -11    5.46    1.00
  -2  -4 -11    6.55    0.39
  -2  -4 -12  128.20    4.24
  -2  -4 -12  119.17    4.98
  -2  -4 -13  156.80    6.21
  -2  -4 -13  164.01    5.42
   2   4  14    9.46    1.05
  -2  -4 -14    9.34    1.27
  -2  -4 -14    8.24    0.52
   2   4  15    1.46    0.72
  -2  -4 -15    1.78    0.39
   2   4  16    3.99    0.91
  -2  -4 -16    4.79    1.13
   2   4  16    3.87    0.40
  -2  -4 -16    3.88    0.48
   2   4  16    3.82    0.40
   2   4  17    7.42    1.13
  -2  -4 -17    7.41    1.32
   2   4  17    7.43    0.52
  -2  -4 -17    8.36    0.63
   2   4  17    7.96    0.53
   2   4  18    4.48    1.07
  -2  -4 -18    2.64    1.16
  -2  -4 -18    2.96    0.54
   2   4  18    3.32    0.45
   2   4  19   29.53    2.13
  -2  -4 -19   27.23    2.25
  -2  -4 -19   31.50    1.35
   2   4  19   29.68    1.21
   2   4  20   -0.08    0.89
  -2  -4 -20    0.03    0.53
  -2  -4 -20   -0.72    1.24
   2   4  20   -0.25    0.43
   2   4  21   23.47    1.99
  -2  -4 -21   26.36    1.24
   2   4  21   26.06    1.07
  -2  -4 -22    0.24    0.57
   2   4  22    0.14    0.43
  -2  -4 -23    8.96    0.77
   2   4  23   10.04    0.62
  -2  -4 -24   -0.28    0.54
  -2  -4 -24    0.96    0.49
   2   4  24    0.20    0.41
  -2  -4 -25    0.16    0.49
  -2  -4 -25    0.50    0.49
   2   4  25    0.37    0.37
  -2  -4 -26    1.58    0.48
   2   4  26    1.58    0.33
   2   4  26    0.76    0.35
  -2  -4 -27    3.11    0.31
   2   4  27    2.28    0.31
   2   4  28    0.87    0.18
  -2  -5  24    2.23    0.34
  -2  -5  23    2.14    0.50
  -2  -5  22    1.31    0.36
  -2  -5  21    1.23    0.35
   2   5 -20   10.31    0.63
  -2  -5  20   10.40    0.60
  -2  -5  20   11.12    0.59
  -2  -5  19    0.10    0.39
   2   5 -19   -0.11    0.46
  -2  -5  19   -0.16    0.38
  -2  -5  18   -0.47    0.44
   2   5 -18    0.68    0.47
  -2  -5  17    0.58    0.45
   2   5 -17    1.38    0.38
   2   5 -16   18.72    1.72
  -2  -5  16   16.63    0.86
   2   5 -16   17.68    0.87
   2   5 -16   16.20    0.81
  -2  -5  16   15.46    1.80
   2   5 -15    7.17    1.48
  -2  -5  15    5.79    0.63
  -2  -5  15    6.02    1.45
   2   5 -15    6.89    0.63
   2   5 -14  123.31    4.06
  -2  -5  14  123.17    4.88
  -2  -5  14  129.95    5.43
  -2  -5  14  124.70    4.03
   2   5 -13   18.90    0.88
  -2  -5  13    8.83    1.36
  -2  -5  13   12.94    1.66
   2   5 -13   14.23    0.81
  -2  -5  13   14.77    0.76
  -2  -5  12   51.51    1.83
  -2  -5  12   49.41    2.56
   2   5 -12   46.47    1.80
  -2  -5  12   49.16    1.78
   2   5 -11    0.59    0.49
  -2  -5  11    0.37    0.31
   2   5 -11    0.48    0.36
  -2  -5  11    0.34    0.75
  -2  -5  11    0.33    0.83
  -2  -5  10    6.90    0.95
  -2  -5  10    6.39    1.04
   2   5 -10    4.14    0.51
  -2  -5   9   36.47    2.03
  -2  -5   9   33.99    1.84
  -2  -5   8   12.33    1.07
  -2  -5   8   13.95    1.19
  -2  -5   8   15.28    1.33
  -2  -5   7  373.45   13.00
  -2  -5   7  393.31   13.29
  -2  -5   6    8.62    1.03
  -2  -5   6    6.78    0.94
  -2  -5   5   38.17    1.92
  -2  -5   5   37.47    1.97
  -2  -5   4  198.55    7.01
  -2  -5   4  190.33    7.00
  -2  -5   3  234.35    8.46
  -2  -5   3  247.20    8.52
  -2  -5   2  210.54    7.46
  -2  -5   2  211.22    7.54
  -2  -5   1   91.43    3.58
  -2  -5   1   95.63    3.73
  -2  -5   0    0.04    0.48
  -2  -5  -1   28.50    1.40
  -2  -5  -1   27.83    1.34
  -2  -5  -2    1.05    0.40
  -2  -5  -2    0.97    0.45
  -2  -5  -3   11.80    0.79
  -2  -5  -3   14.42    0.91
  -2  -5  -4   48.16    1.95
  -2  -5  -4   51.61    2.08
  -2  -5  -5   78.35    3.04
  -2  -5  -5   64.33    2.55
  -2  -5  -5   66.94    2.74
  -2  -5  -5   77.42    3.15
  -2  -5  -6    6.93    0.57
  -2  -5  -6    6.54    0.85
  -2  -5  -6    7.66    0.72
  -2  -5  -6    6.95    0.99
  -2  -5  -7  169.92    6.21
  -2  -5  -7  169.99    6.28
  -2  -5  -8   11.74    1.02
  -2  -5  -8   11.86    1.19
  -2  -5  -9   37.79    1.89
  -2  -5  -9   34.46    2.00
  -2  -5 -10   47.92    2.15
  -2  -5 -10   38.83    2.25
  -2  -5 -11  200.36    7.63
  -2  -5 -11  221.03    7.07
  -2  -5 -11  194.21    7.85
  -2  -5 -12   62.36    2.15
  -2  -5 -12   58.87    2.99
  -2  -5 -13   38.61    2.28
  -2  -5 -13   37.77    1.40
  -2  -5 -14   30.82    2.21
  -2  -5 -14   36.53    1.36
  -2  -5 -15   61.69    3.25
  -2  -5 -15   64.30    2.23
   2   5  16    8.73    1.14
  -2  -5 -16    9.30    0.61
  -2  -5 -16    8.87    1.44
   2   5  16    8.41    0.55
   2   5  17    8.17    1.18
  -2  -5 -17    9.15    0.64
  -2  -5 -17    8.80    1.45
   2   5  17    7.78    0.57
   2   5  18    0.69    0.84
  -2  -5 -18    1.28    1.17
  -2  -5 -18    0.89    0.48
   2   5  18    1.23    0.42
   2   5  19    0.41    0.83
  -2  -5 -19    0.99    0.51
  -2  -5 -19    0.87    1.18
   2   5  19    1.22    0.44
   2   5  20    1.61    0.95
  -2  -5 -20    1.08    1.21
  -2  -5 -20    2.17    0.54
   2   5  20    2.47    0.46
  -2  -5 -21    2.09    1.18
  -2  -5 -21    1.95    0.55
   2   5  21    2.56    0.47
  -2  -5 -22    1.25    0.54
  -2  -5 -22    1.53    0.57
   2   5  22    1.13    0.44
  -2  -5 -23   -0.45    0.54
  -2  -5 -23    0.91    0.56
   2   5  23   -0.60    0.46
  -2  -5 -24    0.68    0.52
   2   5  24    0.48    0.38
  -2  -5 -24    0.70    0.54
   2   5  24    0.50    0.40
  -2  -5 -25    1.96    0.51
   2   5  25    3.42    0.40
  -2  -5 -25    2.29    0.51
   2   5  25    2.65    0.42
  -2  -5 -26    3.07    0.47
   2   5  26    2.81    0.36
   2   5  26    2.91    0.37
   2   5  27   -0.27    0.27
   2   5  27   -0.18    0.25
   2   5  28    0.13    0.18
  -2  -6  22   -0.31    0.30
  -2  -6  21   -0.84    0.59
  -2  -6  20    0.76    0.61
   2   6 -20    0.04    0.38
  -2  -6  20    0.62    0.35
  -2  -6  20    0.26    0.33
  -2  -6  19    0.25    0.68
  -2  -6  19    0.71    0.39
   2   6 -19    0.34    0.43
  -2  -6  19    0.33    0.35
  -2  -6  18    0.96    0.72
  -2  -6  18    0.87    0.43
   2   6 -18    0.83    0.46
  -2  -6  17   11.42    0.67
   2   6 -17   11.01    0.68
   2   6 -17    9.71    0.60
  -2  -6  16    0.18    0.45
   2   6 -16   -0.17    0.47
   2   6 -16    0.24    0.40
   2   6 -15    1.55    0.52
  -2  -6  15    1.72    1.12
   2   6 -15    1.49    0.42
   2   6 -14   14.08    0.82
  -2  -6  14   14.95    1.73
  -2  -6  14   14.52    1.48
   2   6 -14   11.74    0.77
  -2  -6  14   16.34    0.72
   2   6 -13    0.57    0.52
  -2  -6  13    0.51    1.06
  -2  -6  13    1.05    0.89
   2   6 -13    1.09    0.48
  -2  -6  13    0.95    0.37
  -2  -6  12    7.60    1.18
  -2  -6  12    7.18    1.36
   2   6 -12    6.06    0.57
  -2  -6  12    7.06    0.50
  -2  -6  11    7.19    0.53
  -2  -6  11    6.99    1.26
  -2  -6  11    6.14    1.07
   2   6 -11    5.26    0.53
  -2  -6  11    6.41    0.47
  -2  -6  10   11.77    1.25
  -2  -6  10   13.80    1.46
  -2  -6  10   11.71    0.65
  -2  -6  10   10.49    0.59
  -2  -6   9    8.23    1.10
  -2  -6   9   10.52    1.28
  -2  -6   8    8.20    1.13
  -2  -6   8    7.40    1.05
  -2  -6   8    6.35    0.92
  -2  -6   7    1.66    0.75
  -2  -6   7    1.69    0.83
  -2  -6   6    5.83    0.92
  -2  -6   6    6.12    1.00
  -2  -6   5   46.85    2.42
  -2  -6   5   44.67    2.31
  -2  -6   4   57.54    2.71
  -2  -6   4   54.98    2.67
  -2  -6   3   94.65    3.97
  -2  -6   3  101.59    4.08
  -2  -6   2  261.31    9.67
  -2  -6   2  299.09    9.93
  -2  -6   1    7.33    1.08
  -2  -6   1    4.48    0.87
  -2  -6   0  110.34    4.23
  -2  -6  -1   26.98    1.67
  -2  -6  -1   23.90    1.47
  -2  -6  -1   27.81    1.61
  -2  -6  -2   44.97    2.01
  -2  -6  -2   47.37    2.12
  -2  -6  -3    7.42    0.74
  -2  -6  -3    6.84    0.81
  -2  -6  -4    0.03    0.47
  -2  -6  -4    0.17    0.56
  -2  -6  -5    0.96    0.45
  -2  -6  -5    0.89    0.77
  -2  -6  -5    0.80    0.59
  -2  -6  -6  102.34    4.02
  -2  -6  -6   90.91    3.46
  -2  -6  -6   92.52    3.69
  -2  -6  -6  109.11    4.22
  -2  -6  -7    6.08    0.58
  -2  -6  -7    7.78    1.01
  -2  -6  -7    5.36    1.11
  -2  -6  -7    6.02    0.82
  -2  -6  -8   11.38    1.13
  -2  -6  -8   11.03    1.35
  -2  -6  -9  127.46    4.83
  -2  -6  -9  115.47    4.95
  -2  -6 -10  116.81    4.54
  -2  -6 -10  108.08    4.69
  -2  -6 -11   12.05    1.20
  -2  -6 -11   13.06    1.50
  -2  -6 -12   10.65    1.10
  -2  -6 -12   10.43    1.36
  -2  -6 -13   52.29    1.85
  -2  -6 -13   48.09    2.80
  -2  -6 -14   81.17    2.79
  -2  -6 -14   77.31    3.85
  -2  -6 -15  118.95    5.17
  -2  -6 -15  124.06    3.96
  -2  -6 -15  110.09    4.03
   2   6  15  113.08    3.91
  -2  -6 -16   68.43    3.46
  -2  -6 -16   56.73    2.11
   2   6  16   57.67    2.99
  -2  -6 -16   68.50    2.27
   2   6  16   53.27    2.07
  -2  -6 -17   25.83    2.22
  -2  -6 -17   29.89    1.20
   2   6  17   29.98    2.03
  -2  -6 -17   25.06    1.29
   2   6  17   27.69    1.14
  -2  -6 -18    6.46    0.60
  -2  -6 -18    8.42    1.57
   2   6  18    6.63    1.19
  -2  -6 -18    9.51    0.78
   2   6  18    7.02    0.57
  -2  -6 -19    0.88    1.16
  -2  -6 -19    0.92    0.49
   2   6  19    0.29    0.84
  -2  -6 -19    1.36    0.62
   2   6  19    0.68    0.45
  -2  -6 -20    8.70    1.61
  -2  -6 -20   10.69    0.73
   2   6  20    9.80    1.32
  -2  -6 -20    8.26    0.79
   2   6  20   10.45    0.66
  -2  -6 -21    4.73    0.59
  -2  -6 -21    3.58    0.64
   2   6  21    4.19    0.51
  -2  -6 -22    0.19    0.51
   2   6  22    0.87    0.43
  -2  -6 -22    1.27    0.61
   2   6  22    0.65    0.45
   2   6  23    2.40    0.45
  -2  -6 -23    3.35    0.56
  -2  -6 -23    2.45    0.60
   2   6  23    2.44    0.47
  -2  -6 -24    1.43    0.49
   2   6  24    1.24    0.39
  -2  -6 -24    0.87    0.54
   2   6  24    0.70    0.41
  -2  -6 -25    1.32    0.45
   2   6  25    1.54    0.36
  -2  -6 -25    0.64    0.49
   2   6  25    1.08    0.37
   2   6  26    1.26    0.32
   2   6  26    1.44    0.31
   2   6  27    0.41    0.25
  -2  -6 -27    1.11    0.26
   2   6  27    0.79    0.23
   2   6  28    0.16    0.17
  -2  -7  21    1.34    0.36
  -2  -7  21    2.42    0.48
  -2  -7  20    1.21    0.52
  -2  -7  20    1.10    0.32
   2   7 -20    1.69    0.35
   2   7 -19    6.07    0.48
  -2  -7  19    6.22    0.47
  -2  -7  19    4.88    0.67
  -2  -7  18    1.75    0.44
  -2  -7  18    1.25    0.68
  -2  -7  17    7.43    0.56
   2   7 -17    7.36    0.58
   2   7 -17    5.91    0.50
  -2  -7  16    0.50    0.44
   2   7 -16    0.53    0.47
   2   7 -16    0.27    0.39
   2   7 -15    0.89    0.50
  -2  -7  15    1.33    0.47
   2   7 -15    0.90    0.44
  -2  -7  14    2.64    0.97
  -2  -7  14    3.05    1.28
   2   7 -14    2.59    0.53
  -2  -7  14    2.80    0.41
  -2  -7  13   22.15    1.86
  -2  -7  13   25.73    2.22
   2   7 -13   24.68    1.11
  -2  -7  13   25.71    1.05
  -2  -7  12    0.71    0.93
  -2  -7  12    1.33    1.18
   2   7 -12    0.77    0.51
  -2  -7  12    0.03    0.37
  -2  -7  11    6.27    0.54
  -2  -7  11    4.39    1.24
  -2  -7  11    5.15    1.12
   2   7 -11    3.83    0.54
  -2  -7  11    4.68    0.46
  -2  -7  10   44.22    2.74
  -2  -7  10   40.85    1.60
  -2  -7  10   40.93    1.55
  -2  -7   9   -0.84    1.03
  -2  -7   9    0.45    0.76
  -2  -7   9    0.26    0.39
  -2  -7   9    0.23    0.31
  -2  -7   8   28.61    1.86
  -2  -7   8   29.76    1.97
  -2  -7   8   31.92    1.27
  -2  -7   8   31.56    1.22
  -2  -7   7   14.01    1.36
  -2  -7   7   18.39    1.57
  -2  -7   6   17.98    1.51
  -2  -7   6   13.80    1.34
  -2  -7   5   18.87    1.56
  -2  -7   5   21.89    1.60
  -2  -7   4   19.59    1.62
  -2  -7   4   19.94    1.52
  -2  -7   3    9.06    1.06
  -2  -7   3   11.32    1.23
  -2  -7   2   67.52    3.09
  -2  -7   2   72.06    3.32
  -2  -7   1   52.82    2.59
  -2  -7   1   41.62    2.23
  -2  -7   0  182.30    6.90
  -2  -7   0  180.89    6.85
  -2  -7  -1   13.91    1.18
  -2  -7  -1   15.10    1.12
  -2  -7  -2   10.11    1.05
  -2  -7  -2    9.74    0.92
  -2  -7  -3   40.98    2.01
  -2  -7  -3   38.55    1.86
  -2  -7  -4   71.94    3.16
  -2  -7  -4   76.00    2.57
  -2  -7  -4   69.07    2.96
  -2  -7  -5    7.62    0.44
  -2  -7  -5    7.90    0.92
  -2  -7  -5    9.42    1.19
  -2  -7  -5    6.77    0.75
  -2  -7  -6  175.26    5.89
  -2  -7  -6  183.31    6.54
  -2  -7  -6  178.88    6.26
  -2  -7  -7    5.83    0.41
  -2  -7  -7    5.84    0.85
  -2  -7  -7    6.38    1.09
  -2  -7  -7    6.13    0.62
  -2  -7  -8    1.16    1.12
  -2  -7  -8    2.55    0.32
  -2  -7  -8    3.40    0.92
  -2  -7  -9   -0.14    1.13
  -2  -7  -9    0.41    0.80
  -2  -7 -10  118.94    5.13
  -2  -7 -10  119.29    4.89
  -2  -7 -11    3.21    1.22
  -2  -7 -11    2.11    0.93
  -2  -7 -12   72.83    3.69
  -2  -7 -12   67.66    3.23
   2   7  13    4.50    0.42
  -2  -7 -13    3.47    1.23
  -2  -7 -13    3.30    0.37
  -2  -7 -13    3.62    0.58
   2   7  14    7.47    0.53
  -2  -7 -14    6.69    1.53
  -2  -7 -14    6.59    0.49
  -2  -7 -14    7.25    0.74
   2   7  14    6.32    0.54
  -2  -7 -15    0.53    0.38
  -2  -7 -15    1.86    1.37
   2   7  15    0.56    0.43
  -2  -7 -15    1.22    0.65
   2   7  15   -0.29    0.46
  -2  -7 -16    4.88    1.47
   2   7  16    5.92    0.53
  -2  -7 -16    6.75    0.53
  -2  -7 -16    6.15    0.75
   2   7  16    5.44    0.55
  -2  -7 -17    4.52    0.50
   2   7  17    4.47    0.51
  -2  -7 -17    4.71    1.37
   2   7  17    4.33    1.08
  -2  -7 -17    4.24    0.70
   2   7  17    3.66    0.51
  -2  -7 -18    0.70    1.28
  -2  -7 -18    1.12    0.44
   2   7  18    1.59    0.45
   2   7  18    1.34    0.89
  -2  -7 -18    0.64    0.62
   2   7  18    1.60    0.46
  -2  -7 -19   -0.20    1.22
   2   7  19    0.56    0.43
  -2  -7 -19    0.20    0.44
   2   7  19   -0.21    0.81
  -2  -7 -19    0.86    0.63
   2   7  19   -0.27    0.45
  -2  -7 -20    0.99    0.47
  -2  -7 -20   -0.41    1.29
   2   7  20    1.33    0.44
  -2  -7 -20    0.49    0.63
   2   7  20    0.63    0.46
  -2  -7 -21   15.72    0.88
   2   7  21   17.12    0.82
  -2  -7 -21   15.41    0.98
   2   7  21   16.64    0.82
   2   7  22   10.96    0.67
   2   7  22   11.09    0.69
  -2  -7 -23   22.84    1.10
  -2  -7 -23   21.91    1.16
   2   7  23   23.98    1.03
   2   7  24    1.83    0.40
  -2  -7 -24    1.35    0.45
  -2  -7 -24    1.20    0.55
   2   7  24    1.76    0.40
   2   7  25    2.96    0.37
   2   7  25    2.60    0.36
   2   7  26   -0.09    0.28
   2   7  26   -0.11    0.27
   2   7  27    2.14    0.26
  -2  -7 -27    2.82    0.26
  -2  -8  20   -0.38    0.35
  -2  -8  19   -0.35    0.32
  -2  -8  18    4.37    0.43
  -2  -8  17    5.42    0.52
   2   8 -17    4.93    0.46
  -2  -8  16   34.51    1.27
   2   8 -16   31.25    1.24
  -2  -8  15    0.47    0.46
   2   8 -15    0.60    0.44
   2   8 -14    4.38    0.50
  -2  -8  14    4.59    0.43
   2   8 -13    0.41    0.44
  -2  -8  13    0.19    0.36
  -2  -8  12    1.07    0.89
  -2  -8  12    0.75    0.96
   2   8 -12    0.17    0.45
  -2  -8  12    0.85    0.37
  -2  -8  11    1.91    0.48
  -2  -8  11    0.51    1.01
  -2  -8  11    2.04    0.99
   2   8 -11    0.53    0.47
  -2  -8  11    1.74    0.41
  -2  -8  10    6.46    0.57
  -2  -8  10    6.32    1.25
  -2  -8  10    6.39    1.18
   2   8 -10    5.10    0.60
  -2  -8  10    6.65    0.52
  -2  -8   9    0.65    0.98
  -2  -8   9    0.31    0.87
  -2  -8   9    0.31    0.44
  -2  -8   9    0.47    0.37
  -2  -8   8    0.49    0.89
  -2  -8   8   -0.24    0.97
  -2  -8   8    0.42    0.43
  -2  -8   8    0.81    0.35
  -2  -8   7    4.44    1.11
  -2  -8   7    2.62    0.99
  -2  -8   7    3.79    0.49
  -2  -8   7    2.98    0.41
  -2  -8   6   29.49    2.10
  -2  -8   6   32.92    1.31
  -2  -8   5    1.56    0.98
  -2  -8   5    2.03    0.91
  -2  -8   5    0.81    0.78
  -2  -8   5    2.15    0.39
  -2  -8   4   14.64    1.38
  -2  -8   4   17.47    1.47
  -2  -8   4   18.21    1.61
  -2  -8   3    3.21    0.97
  -2  -8   3    2.61    0.84
  -2  -8   3    2.41    0.76
  -2  -8   2    9.41    1.23
  -2  -8   2    9.25    1.05
  -2  -8   2    9.61    1.08
  -2  -8   1   11.29    1.18
  -2  -8   1   11.51    1.35
  -2  -8   1   10.04    1.11
  -2  -8   1   12.01    1.24
  -2  -8   0   14.67    1.29
  -2  -8   0   14.35    1.19
  -2  -8   0   18.32    1.62
  -2  -8  -1    2.22    0.74
  -2  -8  -1    2.03    0.70
  -2  -8  -2   20.80    1.42
  -2  -8  -2   17.98    1.30
  -2  -8  -3   26.33    1.61
  -2  -8  -3   23.21    1.47
  -2  -8  -3   29.02    2.00
  -2  -8  -4    6.19    0.89
  -2  -8  -4    6.01    0.42
  -2  -8  -4    6.48    1.19
  -2  -8  -4    6.03    0.80
  -2  -8  -5  112.70    3.81
  -2  -8  -5  123.15    4.59
  -2  -8  -5  128.19    5.02
  -2  -8  -5  107.36    4.27
  -2  -8  -6   18.63    1.45
  -2  -8  -6   19.21    1.16
  -2  -8  -7   72.55    2.54
  -2  -8  -7   73.05    3.21
  -2  -8  -8    9.95    0.53
  -2  -8  -8   10.73    1.32
  -2  -8  -9    3.95    1.01
  -2  -8 -10   17.03    1.89
  -2  -8 -10   18.58    1.60
   2   8  11   23.88    1.04
  -2  -8 -11   30.73    2.37
  -2  -8 -11   28.31    1.24
  -2  -8 -11   21.21    1.77
   2   8  12   29.01    1.12
  -2  -8 -12   28.08    2.33
  -2  -8 -12   27.02    1.93
  -2  -8 -12   24.72    1.26
   2   8  13   42.23    1.56
  -2  -8 -13   41.37    2.84
  -2  -8 -13   39.50    1.72
   2   8  13   40.27    1.56
   2   8  14    5.41    0.55
  -2  -8 -14    5.24    1.56
  -2  -8 -14    5.46    0.47
  -2  -8 -14    4.62    0.73
   2   8  14    5.36    0.54
   2   8  15  111.04    3.71
  -2  -8 -15  111.65    3.70
  -2  -8 -15  111.55    5.26
  -2  -8 -15  103.77    3.87
   2   8  15  103.65    3.70
   2   8  16   17.47    0.86
  -2  -8 -16   17.37    0.83
  -2  -8 -16   15.35    2.00
  -2  -8 -16   15.78    1.05
   2   8  16   16.96    0.86
  -2  -8 -17   11.69    1.85
  -2  -8 -17   13.91    0.74
   2   8  17   14.21    0.76
  -2  -8 -17   12.92    0.96
   2   8  17   13.35    0.76
  -2  -8 -18    0.86    1.27
  -2  -8 -18    0.32    0.41
   2   8  18    0.12    0.46
   2   8  18    0.37    0.80
  -2  -8 -18    0.32    0.63
   2   8  18   -0.30    0.46
  -2  -8 -19   17.14    2.05
   2   8  19   23.21    0.97
  -2  -8 -19   19.93    0.97
   2   8  19   18.68    1.76
  -2  -8 -19   19.18    1.13
   2   8  19   21.28    0.96
   2   8  20    3.07    0.51
  -2  -8 -20    3.81    0.50
  -2  -8 -20    2.97    0.71
   2   8  20    3.42    0.50
  -2  -8 -21    2.33    0.51
   2   8  21    1.45    0.47
  -2  -8 -21    1.38    0.68
   2   8  21    2.14    0.47
   2   8  22   -0.35    0.43
  -2  -8 -22    0.91    0.44
  -2  -8 -22   -0.43    0.60
   2   8  22    0.12    0.41
   2   8  23   -0.50    0.39
   2   8  23    0.25    0.44
   2   8  23   -0.07    0.38
   2   8  24    0.28    0.35
   2   8  24    0.83    0.40
  -2  -8 -24   -0.55    0.51
   2   8  24    0.22    0.34
  -2  -8 -25    0.09    0.39
   2   8  25   -0.24    0.35
   2   8  26   -0.14    0.25
  -2  -8 -26    0.36    0.23
   2   8  26    0.11    0.28
   2   8  27    0.28    0.18
  -2  -8 -27    0.28    0.16
  -2  -9  19   -0.05    0.23
  -2  -9  19    0.22    0.32
  -2  -9  18    0.06    0.30
  -2  -9  17    0.21    0.35
  -2  -9  16    7.04    0.52
   2   9 -16    7.45    0.50
  -2  -9  15    1.73    0.45
   2   9 -15    1.27    0.41
   2   9 -14    6.10    0.57
   2   9 -13    1.84    0.51
   2   9 -13    2.20    0.51
  -2  -9  13    2.21    0.38
   2   9 -12    2.23    0.52
   2   9 -12    2.63    0.52
  -2  -9  12    2.81    0.42
  -2  -9  11    0.31    0.51
  -2  -9  11    0.30    0.91
  -2  -9  11   -0.12    0.91
   2   9 -11    0.12    0.48
  -2  -9  11    0.44    0.35
  -2  -9  10   -0.62    0.93
  -2  -9  10   -0.04    0.94
  -2  -9  10   -0.16    0.41
  -2  -9  10   -0.09    0.38
  -2  -9   9    0.30    0.44
  -2  -9   9    0.04    0.91
  -2  -9   9    0.37    0.90
   2   9  -9   -0.15    0.50
  -2  -9   9    0.03    0.39
  -2  -9   8    2.04    1.04
  -2  -9   8    1.91    0.48
  -2  -9   8    1.70    0.44
  -2  -9   7   24.73    1.87
  -2  -9   7   21.48    1.03
  -2  -9   7   23.16    1.00
  -2  -9   6    8.98    1.32
  -2  -9   6    6.14    1.31
   2   9  -6    5.69    1.58
  -2  -9   6    7.21    1.21
  -2  -9   6    9.23    0.61
  -2  -9   5   18.78    1.64
   2   9  -5   14.59    2.00
  -2  -9   5   14.78    1.73
  -2  -9   5   19.10    1.66
  -2  -9   5   19.97    0.93
  -2  -9   4    1.47    1.06
  -2  -9   4    2.32    0.94
  -2  -9   4    2.07    0.94
  -2  -9   4    1.52    0.42
  -2  -9   3   -0.43    0.83
  -2  -9   3    0.23    0.78
  -2  -9   3   -0.35    0.98
  -2  -9   3    1.20    0.83
  -2  -9   3    0.35    0.43
  -2  -9   3    0.83    0.40
  -2  -9   2    5.54    1.02
   2   9  -2    3.90    0.43
  -2  -9   2    3.58    0.88
  -2  -9   2    4.16    1.14
  -2  -9   2    3.91    0.50
  -2  -9   2    4.25    0.46
  -2  -9   1    1.10    0.79
   2   9  -1    1.59    0.38
  -2  -9   1    1.65    1.04
  -2  -9   1    1.08    0.79
  -2  -9   1    2.40    0.45
  -2  -9   1    1.56    0.44
  -2  -9   0   40.30    2.30
  -2  -9   0   48.49    2.83
  -2  -9   0   47.46    2.47
  -2  -9  -1   24.72    1.69
  -2  -9  -1   27.42    1.81
  -2  -9  -2    0.79    0.68
  -2  -9  -2   -0.12    0.75
  -2  -9  -3    5.24    0.85
  -2  -9  -3    4.50    1.23
  -2  -9  -3    5.62    0.96
  -2  -9  -3    5.38    0.41
  -2  -9  -4    4.47    1.23
  -2  -9  -4    2.34    0.74
  -2  -9  -4    3.91    0.37
  -2  -9  -4    4.59    0.89
  -2  -9  -5    9.65    1.38
  -2  -9  -5    8.76    0.91
  -2  -9  -5    8.61    0.49
  -2  -9  -5    8.05    1.02
  -2  -9  -6    0.95    0.91
  -2  -9  -6    1.04    0.70
  -2  -9  -6    1.25    0.55
  -2  -9  -6    1.24    0.30
  -2  -9  -7    0.59    0.68
  -2  -9  -7    0.33    0.89
  -2  -9  -7    0.91    0.30
  -2  -9  -7    0.47    0.40
  -2  -9  -8    0.32    0.30
   2   9   8    0.62    0.35
  -2  -9  -8   -0.57    0.93
   2   9   9   15.74    0.74
   2   9   9   14.76    0.73
  -2  -9  -9   14.62    1.59
   2   9  10    4.09    0.45
   2   9  10    3.66    0.45
   2   9  11    2.97    0.47
   2   9  11    4.19    0.47
  -2  -9 -11    2.27    1.14
   2   9  12    1.00    0.45
   2   9  12    1.56    1.35
  -2  -9 -12   -0.28    1.13
   2   9  12    2.48    0.46
   2   9  13    8.31    0.63
   2   9  13    7.47    0.62
  -2  -9 -14    1.02    0.35
   2   9  14    0.18    0.47
   2   9  14    1.66    0.48
   2   9  14    0.95    0.47
  -2  -9 -15    1.34    1.44
   2   9  15    2.76    0.50
  -2  -9 -15    3.09    0.41
   2   9  15    3.29    0.53
   2   9  15    2.02    0.50
  -2  -9 -16    3.54    1.55
   2   9  16    4.47    0.55
  -2  -9 -16    4.42    0.45
   2   9  16    5.31    0.59
  -2  -9 -16    3.46    0.74
   2   9  16    4.44    0.54
  -2  -9 -17    5.05    1.58
   2   9  17    6.58    0.58
  -2  -9 -17    6.21    0.51
   2   9  17    7.51    0.62
  -2  -9 -17    6.51    0.80
   2   9  17    6.13    0.59
  -2  -9 -18    0.33    0.37
   2   9  18   -0.26    0.46
  -2  -9 -18   -0.14    0.66
   2   9  18    0.96    0.50
   2   9  18    0.55    0.45
   2   9  19    8.33    0.62
  -2  -9 -19    7.93    0.58
  -2  -9 -19    7.74    0.83
   2   9  19   10.02    0.67
   2   9  19    8.00    0.61
   2   9  20    7.14    0.59
   2   9  20    7.90    0.62
  -2  -9 -20    7.42    0.82
   2   9  20    7.80    0.58
   2   9  21    6.86    0.56
   2   9  21    8.14    0.61
   2   9  21    6.90    0.54
   2   9  22   -0.56    0.41
   2   9  22    0.16    0.44
  -2  -9 -22    0.02    0.53
   2   9  22   -0.56    0.39
   2   9  23    3.49    0.42
  -2  -9 -23    3.33    0.52
   2   9  23    4.26    0.47
   2   9  24    0.89    0.32
   2   9  24    0.59    0.51
   2   9  24    0.93    0.37
  -2  -9 -24    0.73    0.42
   2   9  25    1.49    0.28
   2   9  25    0.78    0.32
  -2  -9 -25    1.41    0.25
  -2  -9 -25    1.00    0.34
   2   9  26    2.19    0.24
   2   9  26    2.69    0.27
  -2  -9 -26    1.99    0.19
  -2 -10  18    4.98    0.36
  -2 -10  17    0.69    0.27
   2  10 -17    0.41    0.27
   2  10 -16   38.27    1.36
   2  10 -15    5.43    0.44
   2  10 -15    4.20    0.41
   2  10 -14    8.06    0.54
   2  10 -14    7.67    0.53
   2  10 -13    1.96    0.44
   2  10 -13    1.27    0.44
  -2 -10  13    1.62    0.32
   2  10 -12    0.91    0.46
   2  10 -12    1.79    0.46
  -2 -10  12    0.81    0.35
   2  10 -11    1.07    0.50
   2  10 -11    1.63    0.47
  -2 -10  11    1.89    0.39
  -2 -10  10    1.52    0.46
   2  10 -10    1.20    0.51
  -2 -10  10    1.30    0.40
  -2 -10   9    1.30    0.45
   2  10  -9    0.02    0.49
  -2 -10   9    0.54    0.39
  -2 -10   8    0.69    0.87
  -2 -10   8   -0.86    1.09
  -2 -10   8    0.99    0.45
  -2 -10   8    0.41    0.40
  -2 -10   7    2.13    0.95
  -2 -10   7    1.37    0.40
  -2 -10   7    2.31    1.06
  -2 -10   7    1.65    0.48
  -2 -10   7    0.04    0.93
  -2 -10   7    1.93    0.44
   2  10  -6   21.16    2.35
  -2 -10   6   22.05    1.94
  -2 -10   6   27.30    2.02
  -2 -10   6   22.37    2.00
  -2 -10   6   27.99    1.24
  -2 -10   6   28.84    1.19
  -2 -10   5    8.96    1.63
   2  10  -5    6.54    1.78
  -2 -10   5   13.41    1.54
  -2 -10   5   11.24    1.45
  -2 -10   5   12.31    0.73
  -2 -10   4   18.36    2.02
   2  10  -4   22.21    2.51
  -2 -10   4   17.85    1.70
  -2 -10   4   20.41    1.78
  -2 -10   4   22.39    1.01
  -2 -10   3   16.44    1.60
   2  10  -3   14.98    2.10
  -2 -10   3   16.66    1.91
  -2 -10   3   19.22    1.62
  -2 -10   3   17.99    0.91
  -2 -10   2    1.22    0.89
  -2 -10   2    1.50    0.91
  -2 -10   2    1.43    1.15
  -2 -10   2    1.73    0.51
  -2 -10   2    0.93    0.46
   2  10  -1   15.38    0.77
  -2 -10   1   16.93    1.54
  -2 -10   1   15.06    1.46
  -2 -10   1   14.18    1.76
  -2 -10   1   15.61    0.88
  -2 -10   1   14.38    0.85
  -2 -10   0   91.99    4.23
   2  10   0   89.85    3.29
  -2 -10   0   92.05    4.63
  -2 -10   0   96.26    3.38
   2  10   1   26.21    1.12
  -2 -10  -1   28.74    1.92
  -2 -10  -1   25.63    1.78
  -2 -10  -1   31.49    2.35
  -2 -10  -1   26.59    1.23
  -2 -10  -2   25.26    1.80
  -2 -10  -2   24.75    1.04
   2  10   2   24.19    1.07
  -2 -10  -2   23.50    1.69
  -2 -10  -2   26.18    1.20
  -2 -10  -2   26.46    1.16
   2  10   3    2.35    0.45
  -2 -10  -3    2.43    0.89
  -2 -10  -3    2.69    0.39
  -2 -10  -3    1.76    0.75
  -2 -10  -3    1.80    0.52
  -2 -10  -3    2.52    0.48
  -2 -10  -3    2.91    0.51
   2  10   4    0.71    0.40
  -2 -10  -4    0.90    0.35
  -2 -10  -4    0.73    0.82
  -2 -10  -4    0.53    1.08
  -2 -10  -4    0.13    0.65
  -2 -10  -4    1.15    0.50
  -2 -10  -4    1.40    0.45
  -2 -10  -4    1.19    0.45
  -2 -10  -5    1.18    0.35
   2  10   5    0.82    0.41
  -2 -10  -5    0.77    1.04
  -2 -10  -5    0.16    0.81
  -2 -10  -5    0.98    0.67
  -2 -10  -5    0.41    0.50
  -2 -10  -5    1.16    0.44
  -2 -10  -5    1.09    0.42
   2  10   6   12.76    0.71
  -2 -10  -6   10.24    1.25
  -2 -10  -6   11.85    0.64
  -2 -10  -6   14.78    1.74
  -2 -10  -6   12.14    0.84
  -2 -10  -6   14.81    0.81
  -2 -10  -7   18.11    1.50
  -2 -10  -7   17.94    0.80
   2  10   7   17.99    0.85
  -2 -10  -7   21.25    1.90
  -2 -10  -7   17.70    1.00
  -2 -10  -7   17.22    0.92
  -2 -10  -8    8.86    1.49
   2  10   8   10.46    0.63
  -2 -10  -8    9.80    0.71
   2  10   9   19.81    0.88
   2  10   9   16.86    0.85
  -2 -10  -9   17.70    1.82
   2  10  10    6.88    0.54
   2  10  10    4.84    0.54
  -2 -10 -10    4.03    1.25
   2  10  10    3.36    1.57
   2  10  11   11.93    0.68
   2  10  11    9.76    0.68
  -2 -10 -11    9.57    1.52
   2  10  12    1.82    0.48
   2  10  12    0.85    1.36
  -2 -10 -12    0.90    1.09
   2  10  12    2.08    0.51
   2  10  13   16.34    0.81
   2  10  13   14.72    0.81
  -2 -10 -13   14.61    0.88
   2  10  14    4.90    0.54
  -2 -10 -14    3.99    0.40
   2  10  14    3.85    0.55
  -2 -10 -14    5.31    0.59
   2  10  15    8.34    0.60
  -2 -10 -15    6.84    0.48
   2  10  15    7.42    0.62
   2  10  16    3.48    0.51
  -2 -10 -16    2.48    0.38
   2  10  16    3.21    0.54
   2  10  17   11.57    0.69
  -2 -10 -17   10.00    0.59
   2  10  17   11.43    0.71
  -2 -10 -17    9.40    0.71
   2  10  18    6.81    0.57
   2  10  18    7.17    0.61
  -2 -10 -18    5.49    0.59
   2  10  19    1.52    0.45
   2  10  19    1.63    0.49
  -2 -10 -19    1.91    0.46
   2  10  20    2.37    0.45
   2  10  20    1.92    0.49
  -2 -10 -20    2.36    0.62
  -2 -10 -20    2.04    0.45
   2  10  21    2.98    0.42
  -2 -10 -21    2.44    0.54
   2  10  21    2.70    0.48
  -2 -10 -21    1.80    0.40
   2  10  22   -0.42    0.36
   2  10  22   -0.08    0.40
  -2 -10 -22   -0.67    0.48
   2  10  23   -0.42    0.32
  -2 -10 -23    0.08    0.41
  -2 -10 -23    0.43    0.23
   2  10  23   -0.04    0.37
   2  10  24    2.00    0.29
   2  10  24    1.67    0.33
  -2 -10 -24    1.07    0.35
  -2 -10 -24    1.44    0.21
   2  10  24    1.30    0.45
   2  10  25    2.72    0.25
   2  10  25    2.50    0.38
   2  10  25    2.46    0.28
  -2 -10 -25    2.03    0.28
   2  10  26    0.28    0.13
  -2 -11  16    4.80    0.38
  -2 -11  15    8.74    0.57
   2  11 -14   18.08    0.72
   2  11 -14   17.25    0.74
   2  11 -13    0.76    0.36
  -2 -11  13    0.67    0.35
   2  11 -13    1.61    0.38
  -2 -11  12    6.85    0.51
   2  11 -12    7.65    0.52
  -2 -11  12    6.84    0.44
  -2 -11  11    0.29    0.38
   2  11 -11    0.60    0.40
   2  11 -11    1.02    0.43
  -2 -11  11    0.41    0.32
  -2 -11  10    1.80    0.42
   2  11 -10    1.45    0.45
  -2 -11  10    1.78    0.37
  -2 -11   9    4.66    0.54
  -2 -11   9    5.41    0.50
  -2 -11   8   23.50    1.09
  -2 -11   8   25.13    1.06
  -2 -11   7    1.22    0.48
  -2 -11   7    0.90    0.41
  -2 -11   6    0.30    0.46
  -2 -11   6    0.27    0.41
   2  11  -5    2.06    1.49
  -2 -11   5    2.53    1.00
  -2 -11   5    2.56    1.03
  -2 -11   5    3.37    0.55
  -2 -11   5    2.63    0.47
   2  11  -4    3.67    1.57
  -2 -11   4    5.55    1.15
  -2 -11   4    2.79    1.27
  -2 -11   4    5.01    1.11
  -2 -11   4    5.43    0.55
  -2 -11   3    3.65    1.45
  -2 -11   3    3.50    1.10
   2  11  -3    3.64    1.71
  -2 -11   3    3.63    1.11
  -2 -11   3    6.03    0.57
   2  11  -2    6.02    1.81
  -2 -11   2    5.98    1.55
  -2 -11   2    5.10    1.15
  -2 -11   2    6.18    1.15
  -2 -11   2    7.11    0.63
  -2 -11   1    2.10    0.98
   2  11  -1    3.63    1.77
  -2 -11   1    1.65    0.97
  -2 -11   1    1.47    1.36
  -2 -11   1    3.17    0.59
  -2 -11   1    2.15    0.53
  -2 -11   0   15.23    0.78
   2  11   0   16.28    0.83
  -2 -11   0   16.19    1.53
  -2 -11   0   14.49    1.51
  -2 -11   0   16.00    2.02
   2  11   0   13.70    2.26
  -2 -11   0   16.73    0.95
  -2 -11   0   16.22    0.90
  -2 -11  -1    0.80    0.87
   2  11   1    1.53    0.46
  -2 -11  -1    0.75    0.40
  -2 -11  -1    1.47    0.54
   2  11   1    2.25    1.61
  -2 -11  -1   -0.57    0.96
  -2 -11  -1   -0.87    1.38
   2  11   2    4.00    0.53
  -2 -11  -2    3.43    0.46
  -2 -11  -2    3.18    0.98
  -2 -11  -2    4.63    0.63
  -2 -11  -2    1.88    0.89
  -2 -11  -2    2.88    1.45
  -2 -11  -3   15.41    0.75
  -2 -11  -3   14.72    1.46
   2  11   3   16.45    0.83
  -2 -11  -3   15.86    0.94
  -2 -11  -4    1.30    0.39
   2  11   4    1.10    0.50
  -2 -11  -4    0.45    0.88
  -2 -11  -4    1.94    0.65
  -2 -11  -4    3.81    0.65
  -2 -11  -4    4.08    0.66
  -2 -11  -5    5.51    0.46
   2  11   5    4.89    0.53
  -2 -11  -5    4.40    1.04
  -2 -11  -5    4.47    1.40
  -2 -11  -5    4.30    0.65
  -2 -11  -5    2.59    0.57
  -2 -11  -5    5.37    0.63
   2  11   6    1.26    0.46
  -2 -11  -6    2.12    0.40
  -2 -11  -6    1.16    1.28
  -2 -11  -6    2.32    0.92
  -2 -11  -6    1.31    0.59
  -2 -11  -6    0.78    0.53
  -2 -11  -6    1.06    0.52
   2  11   7    0.98    0.45
   2  11   7    0.76    1.56
  -2 -11  -7    0.79    1.11
  -2 -11  -7    0.18    0.58
  -2 -11  -7    0.90    0.52
  -2 -11  -7    0.24    0.48
   2  11   8    1.89    0.47
  -2 -11  -8    1.20    1.15
   2  11   8    1.44    1.62
  -2 -11  -8    0.83    0.61
  -2 -11  -8    1.87    0.54
  -2 -11  -8    1.55    0.49
   2  11   9   52.00    1.88
  -2 -11  -9   55.15    3.23
  -2 -11  -9   47.08    2.02
  -2 -11  -9   50.50    1.98
   2  11  10    2.45    0.50
  -2 -11 -10    1.93    1.32
   2  11  10    1.77    1.67
  -2 -11 -10    1.79    0.66
  -2 -11 -10    2.71    0.60
   2  11  11   19.79    0.93
  -2 -11 -11   16.56    1.98
   2  11  11   14.54    2.17
   2  11  12    0.44    0.45
   2  11  12    0.22    0.49
  -2 -11 -12   -1.21    1.24
   2  11  12   -1.87    1.61
   2  11  13    4.28    0.53
   2  11  13    4.29    0.56
   2  11  14    0.48    0.44
  -2 -11 -14    0.16    0.38
   2  11  14   -0.27    0.49
  -2 -11 -14    0.14    0.49
   2  11  15    0.12    0.45
   2  11  15    0.47    0.49
  -2 -11 -15    1.16    0.51
   2  11  16    0.33    0.43
   2  11  16   -0.14    0.49
  -2 -11 -16    0.15    0.48
   2  11  17   15.18    0.76
   2  11  17   13.41    0.78
  -2 -11 -17   12.46    0.78
   2  11  18    0.77    0.42
   2  11  18    0.59    0.47
  -2 -11 -18    0.29    0.45
   2  11  19    2.09    0.43
   2  11  19    1.61    0.48
  -2 -11 -19    1.78    0.44
   2  11  20    0.65    0.38
   2  11  20   -0.17    0.44
  -2 -11 -20    0.10    0.38
   2  11  21    5.03    0.44
   2  11  21    4.96    0.47
   2  11  22    0.64    0.31
  -2 -11 -22    0.46    0.40
   2  11  22    0.47    0.36
   2  11  22    0.52    0.52
   2  11  23    0.45    0.26
   2  11  23    0.38    0.46
  -2 -11 -23    0.27    0.33
   2  11  24    0.31    0.21
  -2 -11 -24    0.13    0.24
   2  11  25    0.06    0.12
  -2 -12  14    1.11    0.17
  -2 -12  14    0.40    0.19
  -2 -12  13    0.68    0.23
  -2 -12  13    0.95    0.25
   2  12 -13    0.76    0.26
  -2 -12  12   -0.25    0.28
  -2 -12  12    0.34    0.28
   2  12 -12    0.12    0.30
  -2 -12  11    0.24    0.31
  -2 -12  11    0.94    0.31
  -2 -12  11    0.97    0.26
  -2 -12  10   -0.28    0.32
  -2 -12  10   -0.29    0.35
  -2 -12  10    0.25    0.28
  -2 -12   9    0.26    0.36
   2  12  -9   -0.01    0.38
  -2 -12   9    0.20    0.31
  -2 -12   8    6.40    0.53
  -2 -12   8    6.41    0.49
  -2 -12   7   10.38    0.67
  -2 -12   7    9.80    0.63
  -2 -12   6    9.69    0.70
   2  12  -6   10.91    0.69
  -2 -12   6   10.71    0.66
  -2 -12   5   13.68    0.85
   2  12  -5   15.57    0.84
  -2 -12   5   15.91    0.81
  -2 -12   4    0.71    0.48
  -2 -12   4    0.90    0.43
  -2 -12   3    0.93    0.37
  -2 -12   3    1.02    0.46
  -2 -12   2    8.25    0.56
  -2 -12   2    9.79    0.70
  -2 -12   1   31.13    2.24
   2  12  -1   33.27    3.16
   2  12  -1   31.80    3.27
  -2 -12   1   33.25    2.81
  -2 -12   1   37.24    2.34
  -2 -12   1   37.26    1.46
  -2 -12   0    5.12    0.50
  -2 -12   0    3.24    1.06
   2  12   0    3.99    1.84
  -2 -12   0    5.52    1.16
  -2 -12   0    4.59    1.57
   2  12   0    3.28    1.81
  -2 -12   0    5.88    0.70
  -2 -12   0    6.23    0.64
   2  12   1   19.42    0.94
  -2 -12  -1   15.90    0.85
  -2 -12  -1   14.86    1.55
   2  12   1   14.67    2.63
   2  12   1   21.14    2.87
  -2 -12  -1   14.63    1.59
  -2 -12  -1   20.53    2.35
  -2 -12  -1   24.35    1.13
  -2 -12  -1   24.17    1.10
   2  12   2   71.29    2.43
  -2 -12  -2   63.12    3.27
  -2 -12  -2   61.99    2.34
  -2 -12  -2   73.79    2.55
  -2 -12  -2   68.70    3.92
   2  12   2   54.04    4.01
   2  12   3   13.56    0.90
  -2 -12  -3   13.54    0.76
   2  12   4    3.89    0.61
  -2 -12  -4    3.92    0.46
   2  12   4    6.37    1.88
  -2 -12  -4    3.86    1.05
  -2 -12  -4    4.28    0.68
   2  12   5    4.22    0.62
  -2 -12  -5    2.64    0.42
   2  12   5    5.19    1.74
  -2 -12  -5    3.30    1.41
  -2 -12  -5    2.63    0.96
  -2 -12  -5    2.38    0.66
  -2 -12  -5    2.76    0.56
   2  12   6   35.04    1.43
  -2 -12  -6   37.16    2.75
  -2 -12  -6   34.99    1.56
  -2 -12  -6   36.98    1.55
  -2 -12  -6   34.15    1.47
   2  12   7   11.14    0.74
  -2 -12  -7   10.25    1.76
   2  12   7   10.10    2.04
  -2 -12  -7   11.31    0.87
  -2 -12  -7   10.54    0.77
  -2 -12  -7   10.75    0.82
   2  12   8   10.49    0.72
   2  12   8    8.01    2.03
  -2 -12  -8    8.83    1.76
  -2 -12  -8    9.90    0.85
  -2 -12  -8   10.60    0.80
  -2 -12  -8   11.19    0.77
   2  12   9    2.32    0.49
   2  12   9    1.27    1.53
  -2 -12  -9    0.48    1.25
  -2 -12  -9    2.37    0.62
  -2 -12  -9    2.30    0.52
  -2 -12  -9    2.13    0.58
   2  12  10    1.93    0.50
   2  12  10    0.62    1.54
  -2 -12 -10    0.84    1.25
  -2 -12 -10    1.01    0.62
  -2 -12 -10   -0.09    0.55
  -2 -12 -10    1.47    0.49
   2  12  11   19.33    0.89
  -2 -12 -11   17.58    1.05
  -2 -12 -11   16.29    0.90
  -2 -12 -11   17.15    0.99
   2  12  12    0.98    0.46
  -2 -12 -12    1.32    0.61
  -2 -12 -12    1.04    0.45
   2  12  13    2.43    0.50
  -2 -12 -13    2.41    0.48
  -2 -12 -13    2.95    0.69
  -2 -12 -13    4.32    0.51
  -2 -12 -14    5.55    0.55
   2  12  14    7.30    0.58
  -2 -12 -14    6.23    0.53
   2  12  15    0.10    0.42
   2  12  16    0.37    0.41
  -2 -12 -16    0.31    0.47
   2  12  17   -0.28    0.40
  -2 -12 -17   -0.43    0.45
   2  12  18    2.44    0.41
  -2 -12 -18    2.13    0.45
   2  12  19    5.08    0.45
  -2 -12 -19    4.33    0.47
   2  12  20    1.93    0.35
   2  12  20    1.52    0.56
  -2 -12 -20    1.18    0.36
   2  12  21    4.62    0.37
   2  12  21    4.11    0.56
   2  12  22    0.45    0.24
   2  12  22   -0.05    0.41
   2  12  23    0.45    0.19
  -2 -12 -23    0.41    0.21
   2  12  23    0.50    0.33
  -2 -13  12    0.68    0.14
  -2 -13  11    0.67    0.20
  -2 -13  10   -0.11    0.25
  -2 -13  10    0.45    0.20
   2  13  -9   -0.04    0.29
  -2 -13   9    0.30    0.23
  -2 -13   8    2.06    0.35
  -2 -13   8    1.77    0.27
   2  13  -8    3.03    0.37
  -2 -13   8    2.55    0.32
  -2 -13   7    1.12    0.36
  -2 -13   7    1.09    0.28
   2  13  -7    1.96    0.35
  -2 -13   7    1.87    0.34
  -2 -13   6    2.17    0.41
  -2 -13   6    1.29    0.31
   2  13  -6    2.38    0.41
  -2 -13   6    2.42    0.38
  -2 -13   5    0.45    0.30
  -2 -13   5    1.39    0.42
   2  13  -5    1.11    0.40
  -2 -13   5    1.03    0.39
  -2 -13   4   -0.10    0.44
  -2 -13   4   -0.43    0.32
   2  13  -4   -0.14    0.38
  -2 -13   4   -0.20    0.40
  -2 -13   3    1.39    0.47
  -2 -13   3    0.69    0.33
  -2 -13   3    1.05    0.46
   2  13  -3    0.85    0.43
  -2 -13   3    1.00    0.43
  -2 -13   2    5.07    0.61
  -2 -13   2    5.72    0.43
  -2 -13   2    5.48    0.55
  -2 -13   1    0.56    0.32
  -2 -13   1    0.41    0.45
  -2 -13   0    3.57    0.39
  -2 -13   0    3.15    0.51
  -2 -13  -1   -0.05    0.32
  -2 -13  -1    0.50    0.45
  -2 -13  -2    6.69    0.71
   2  13   3   29.72    1.26
  -2 -13  -3   31.10    1.38
   2  13   4    7.61    0.69
  -2 -13  -4    7.27    0.76
   2  13   5   10.38    0.74
  -2 -13  -5   11.28    0.84
  -2 -13  -5   10.80    0.79
   2  13   6   18.19    0.91
  -2 -13  -6   18.99    1.02
   2  13   7   12.07    0.76
  -2 -13  -7   11.68    0.87
  -2 -13  -7   10.83    0.76
  -2 -13  -8    3.20    0.66
  -2 -13  -8    2.74    0.56
   2  13   9   54.20    2.00
  -2 -13  -9   55.50    2.13
  -2 -13  -9   51.82    2.03
  -2 -13  -9   57.20    2.12
   2  13  10    3.76    0.54
  -2 -13 -10    3.90    0.66
  -2 -13 -10    2.96    0.60
  -2 -13 -10    4.01    0.54
   2  13  11   11.88    0.70
  -2 -13 -11   11.43    0.83
  -2 -13 -11   11.30    0.71
  -2 -13 -11   12.13    0.80
   2  13  12    2.83    0.48
  -2 -13 -12    3.30    0.49
  -2 -13 -12    3.89    0.61
  -2 -13 -12    2.16    0.55
  -2 -13 -12    2.73    0.46
   2  13  13    1.11    0.43
  -2 -13 -13    1.11    0.42
   2  13  13    1.10    0.53
  -2 -13 -13    1.12    0.55
  -2 -13 -13    0.40    0.48
  -2 -13 -13    1.00    0.41
   2  13  14    6.28    0.51
  -2 -13 -14    6.32    0.65
  -2 -13 -14    4.91    0.48
   2  13  15    7.14    0.52
  -2 -13 -15    6.54    0.63
   2  13  16    0.06    0.37
   2  13  16    2.09    0.55
   2  13  17    3.79    0.58
  -2 -13 -17    4.94    0.49
   2  13  18    0.95    0.34
   2  13  18    0.42    0.49
  -2 -13 -18    0.43    0.37
   2  13  19    1.98    0.49
  -2 -13 -19    2.63    0.37
   2  13  20    1.51    0.27
   2  13  20    0.50    0.40
  -2 -13 -20    0.52    0.27
   2  13  21    0.58    0.21
   2  13  21    0.07    0.33
   2  13  22    0.97    0.15
   2  13  22    0.71    0.24
  -2 -14   9    0.11    0.14
  -2 -14   8   -0.15    0.20
  -2 -14   8    0.44    0.17
  -2 -14   7    3.54    0.31
  -2 -14   7    3.90    0.28
  -2 -14   6    4.63    0.37
  -2 -14   6    4.99    0.36
  -2 -14   5    0.55    0.32
  -2 -14   5    0.72    0.30
  -2 -14   4    9.72    0.47
  -2 -14   4   11.38    0.59
  -2 -14   4   11.54    0.57
  -2 -14   3    0.77    0.38
  -2 -14   3    0.31    0.35
  -2 -14   2    4.31    0.47
  -2 -14   2    2.90    0.42
  -2 -14   1    7.68    0.63
  -2 -14   1    8.95    0.60
  -2 -14   1    8.66    0.57
  -2 -14   0    4.73    0.58
  -2 -14   0    5.63    0.53
  -2 -14  -1   11.44    0.74
  -2 -14  -1   11.84    0.70
   2  14   2    4.55    0.50
  -2 -14  -4    0.23    0.52
   2  14   5    8.30    0.58
  -2 -14  -5    5.55    0.63
   2  14   6   15.00    0.74
  -2 -14  -6   15.32    0.87
  -2 -14  -6   12.91    0.78
  -2 -14  -7    2.30    0.56
  -2 -14  -7    1.35    0.47
   2  14   8    3.20    0.47
  -2 -14  -8    4.12    0.57
  -2 -14  -8    3.12    0.48
   2  14   9    1.07    0.42
  -2 -14  -9    1.95    0.46
  -2 -14  -9    1.38    0.51
  -2 -14  -9    1.19    0.41
   2  14  10   -0.22    0.38
  -2 -14 -10    0.86    0.41
  -2 -14 -10   -0.01    0.47
  -2 -14 -10   -0.12    0.39
   2  14  11    5.83    0.48
  -2 -14 -11    4.97    0.51
  -2 -14 -11    5.37    0.58
  -2 -14 -11    4.32    0.46
   2  14  12    3.79    0.43
  -2 -14 -12    2.88    0.43
  -2 -14 -12    3.03    0.51
  -2 -14 -12    2.88    0.40
   2  14  13    4.39    0.42
  -2 -14 -13    3.52    0.50
  -2 -14 -13    3.30    0.41
   2  14  14    0.44    0.34
  -2 -14 -14   -0.37    0.43
   2  14  15    1.11    0.32
  -2 -14 -15    1.04    0.40
   2  14  16    2.48    0.33
   2  14  16    1.31    0.36
  -2 -14 -16    2.31    0.39
   2  14  16    2.44    0.40
   2  14  17    9.91    0.43
  -2 -14 -17    8.45    0.49
   2  14  18    1.10    0.24
   2  14  18   -0.06    0.28
   2  14  19    1.40    0.21
   2  14  20    0.05    0.13
  -2 -15   5    3.23    0.22
  -2 -15   4    1.62    0.23
  -2 -15   4    1.78    0.23
  -2 -15   3    1.13    0.25
  -2 -15   3    0.58    0.24
  -2 -15   2    1.93    0.24
  -2 -15   2    2.42    0.30
  -2 -15   2    2.36    0.30
  -2 -15   1    1.78    0.32
  -2 -15   1    1.85    0.31
  -2 -15   0    1.01    0.32
  -2 -15   0    0.77    0.30
  -2 -15  -1    3.94    0.46
  -2 -15  -1    4.58    0.42
  -2 -15  -1    4.93    0.40
  -2 -15  -2    2.49    0.44
  -2 -15  -2    2.11    0.35
  -2 -15  -3    4.75    0.54
   2  15   3    5.63    0.43
   2  15   4    1.14    0.35
  -2 -15  -5    1.45    0.41
   2  15   5    1.38    0.38
  -2 -15  -6    0.70    0.40
   2  15   6   -0.16    0.40
  -2 -15  -6   -0.27    0.35
  -2 -15  -7    3.51    0.45
   2  15   7    2.98    0.45
  -2 -15  -7    2.39    0.38
  -2 -15  -8    2.75    0.42
   2  15   8    2.05    0.45
  -2 -15  -8    2.84    0.43
  -2 -15  -8    2.05    0.35
   2  15   9    1.75    0.34
  -2 -15  -9    1.10    0.38
   2  15   9    1.53    0.43
  -2 -15  -9    1.30    0.41
  -2 -15  -9    1.51    0.33
   2  15  10    1.38    0.33
  -2 -15 -10    0.91    0.35
  -2 -15 -10    0.61    0.38
   2  15  10    1.18    0.42
  -2 -15 -10    0.88    0.30
   2  15  11   10.66    0.51
  -2 -15 -11    8.89    0.57
   2  15  11   11.28    0.62
  -2 -15 -11    8.02    0.54
   2  15  12    1.85    0.30
  -2 -15 -12    1.74    0.37
   2  15  12    1.70    0.41
   2  15  13   -0.10    0.26
  -2 -15 -13   -0.28    0.31
   2  15  13    0.41    0.35
   2  15  14    0.50    0.24
  -2 -15 -14   -0.02    0.29
   2  15  15    1.31    0.23
  -2 -15 -15    0.70    0.27
   2  15  15    1.59    0.29
   2  15  16    0.37    0.19
   2  15  16   -0.13    0.23
  -2 -15 -16    0.05    0.21
   2  15  17    0.64    0.15
  -2 -15 -17    0.07    0.16
  -2 -16   1   -0.11    0.13
  -2 -16   0   -0.04    0.16
  -2 -16  -1    0.43    0.16
  -2 -16  -1   -0.19    0.19
  -2 -16  -2    3.85    0.25
  -2 -16  -2    4.14    0.27
  -2 -16  -3    7.36    0.36
  -2 -16  -4    3.17    0.26
   2  16   6    2.46    0.25
  -2 -16  -6    2.83    0.27
   2  16   7    3.05    0.29
  -2 -16  -7    4.19    0.28
  -2 -16  -8    0.35    0.19
   2  16   8    0.35    0.25
  -2 -16  -8    0.54    0.20
  -2 -16  -9    1.15    0.20
   2  16   9    0.92    0.27
   2  16  10    4.04    0.32
   2  16  11    1.50    0.26
   2  16  12    0.19    0.21
   2  16  13    0.94    0.18
  -3  14  12    0.14    0.17
   3 -14 -12    0.08    0.15
  -3  14  11   -0.06    0.20
  -3  14  11   -0.09    0.22
   3 -14 -11   -0.20    0.19
  -3  14  10    0.10    0.20
  -3  14  10   -0.01    0.25
   3 -14 -10   -0.26    0.22
  -3  14   9    0.92    0.21
  -3  14   9    0.93    0.28
   3 -14  -9    0.33    0.23
  -3  14   8    0.46    0.19
  -3  14   8    0.06    0.24
  -3  14   8   -0.10    0.28
   3 -14  -8   -0.41    0.25
  -3  14   7    0.60    0.29
   3 -14  -7    0.22    0.25
  -3  14   6   -0.05    0.28
   3 -14  -6   -0.18    0.25
  -3  14   5    0.00    0.26
   3 -14  -5    0.07    0.23
  -3  14   4    0.28    0.28
  -3  14   4    0.14    0.24
   3 -14  -4    0.16    0.22
  -3  14   3   -0.20    0.27
  -3  14   3    0.23    0.20
   3 -14  -3    0.17    0.22
  -3  14   2   -0.35    0.26
   3 -14  -2   -0.09    0.25
   3 -14  -2   -0.02    0.19
  -3  14   1    0.51    0.25
   3 -14  -1    0.66    0.24
   3 -14  -1    0.43    0.18
  -3  14   0    3.24    0.29
   3 -14   0    2.99    0.27
   3 -14   0    3.01    0.20
  -3  14  -1    2.29    0.22
   3 -14   1    1.95    0.23
   3 -14   2    0.88    0.17
   3 -13 -16    0.40    0.16
  -3  13  15    0.03    0.27
  -3  13  14    0.23    0.31
  -3  13  14    0.23    0.27
  -3  13  13    3.57    0.42
  -3  13  13    4.44    0.40
  -3  13  12    5.64    0.48
   3 -13 -12    5.12    0.32
   3 -13 -12    5.92    0.43
  -3  13  11   -0.35    0.39
   3 -13 -11    0.38    0.25
   3 -13 -11    0.04    0.33
  -3  13  10    1.97    0.42
  -3  13  10    2.51    0.33
  -3  13  10    2.43    0.32
   3 -13 -10    1.62    0.28
  -3  13  10    2.92    0.44
   3 -13 -10    1.27    0.38
  -3  13   9    2.20    0.42
  -3  13   9    1.44    0.33
  -3  13   9    1.93    0.37
  -3  13   9    1.70    0.33
  -3  13   9    2.31    0.47
   3 -13  -9    0.90    0.27
   3 -13  -9    1.30    0.38
  -3  13   8    0.56    0.38
  -3  13   8    1.15    0.34
  -3  13   8    1.11    0.33
  -3  13   8    1.14    0.37
  -3  13   8    0.72    0.45
   3 -13  -8    0.12    0.37
  -3  13   7    2.76    0.42
  -3  13   7    3.90    0.45
  -3  13   7    3.82    0.52
   3 -13  -7    3.24    0.43
  -3  13   6    2.50    0.39
  -3  13   6    3.41    0.48
   3 -13  -6    2.19    0.42
  -3  13   5    7.94    0.48
  -3  13   5    7.96    0.58
  -3  13   4    5.73    0.52
  -3  13   4    5.50    0.52
   3 -13  -4    5.75    0.48
  -3  13   3    9.67    0.60
  -3  13   3    8.32    0.57
   3 -13  -3    8.14    0.53
  -3  13   2    0.88    0.39
  -3  13   2    0.82    0.35
   3 -13  -2    1.26    0.34
  -3  13   1    0.63    0.37
  -3  13   1    0.30    0.30
   3 -13  -1    0.00    0.31
  -3  13   0    0.56    0.35
  -3  13   0    0.49    0.34
   3 -13   0    0.42    0.29
  -3  13  -1    0.16    0.33
  -3  13  -1    0.48    0.32
  -3  13  -1    0.58    0.35
   3 -13   1    0.63    0.36
   3 -13   1    0.50    0.26
  -3  13  -2    1.16    0.31
   3 -13   2    1.20    0.34
   3 -13   2    1.37    0.25
  -3  13  -3    2.58    0.31
   3 -13   3    2.53    0.34
   3 -13   3    2.74    0.24
  -3  13  -4    3.37    0.27
   3 -13   4    3.35    0.33
   3 -13   5    2.12    0.27
   3 -13   6    3.68    0.27
  -3  13  -7    1.38    0.18
   3 -13   7    1.27    0.18
  -3  12  18    0.99    0.26
  -3  12  18    1.28    0.28
   3 -12 -18    0.35    0.22
  -3  12  17    5.78    0.45
   3 -12 -17    4.71    0.31
   3 -12 -17    5.50    0.38
   3 -12 -17    5.25    0.36
   3 -12 -16    5.21    0.36
   3 -12 -16    5.98    0.41
   3 -12 -16    5.21    0.41
   3 -12 -15    1.11    0.30
  -3  12  15    1.12    0.43
   3 -12 -15    0.42    0.34
   3 -12 -14    5.19    0.37
   3 -12 -14    4.91    0.41
  -3  12  14    3.98    0.51
  -3  12  14    5.33    0.51
   3 -12 -14    4.88    0.45
  -3  12  13    3.00    0.36
  -3  12  13    3.22    0.48
   3 -12 -13    2.69    0.38
  -3  12  13    2.30    0.47
   3 -12 -13    2.10    0.41
  -3  12  12    0.14    0.32
   3 -12 -12    0.61    0.34
  -3  12  12   -0.03    0.48
  -3  12  12    0.22    0.44
   3 -12 -12    0.46    0.38
  -3  12  11    0.25    0.34
  -3  12  11    0.66    0.32
  -3  12  11    0.43    0.33
   3 -12 -11    0.08    0.34
   3 -12 -11    0.09    0.38
  -3  12  10    0.28    0.36
  -3  12  10   -0.14    0.37
   3 -12 -10    0.28    0.37
   3 -12 -10    0.22    0.38
   3 -12 -10    1.26    0.47
  -3  12   9    3.03    0.41
  -3  12   9    3.30    0.47
  -3  12   9    2.66    0.60
   3 -12  -9    2.37    0.41
   3 -12  -9    1.99    0.50
   3 -12  -9    1.52    0.43
  -3  12   8    5.18    0.48
   3 -12  -8    4.98    0.48
  -3  12   8    5.07    0.64
   3 -12  -8    4.16    0.49
   3 -12  -8    6.02    0.58
  -3  12   7    3.46    0.47
   3 -12  -7    2.57    0.44
  -3  12   7    3.90    0.61
   3 -12  -7    1.16    0.51
   3 -12  -7    1.15    0.40
  -3  12   6   14.41    0.68
   3 -12  -6   10.91    0.66
  -3  12   6   13.27    0.84
   3 -12  -6    9.78    0.73
   3 -12  -5    2.88    0.43
  -3  12   5    3.05    0.58
   3 -12  -5    2.15    0.51
  -3  12   4    1.96    0.47
  -3  12   4    1.87    0.54
   3 -12  -4    1.83    0.39
   3 -12  -4    2.08    0.49
  -3  12   3    2.26    0.44
  -3  12   3    2.35    0.54
  -3  12   2    6.55    0.62
   3 -12  -2    5.96    0.55
  -3  12   1    3.64    0.51
   3 -12  -1    3.63    0.48
  -3  12   0    2.69    0.46
   3 -12   0    4.04    0.46
  -3  12  -1    0.59    0.35
   3 -12   1   -0.01    0.37
  -3  12  -2    0.54    0.39
   3 -12   2    0.71    0.33
  -3  12  -3    4.07    0.44
   3 -12   3    3.89    0.38
  -3  12  -4    5.99    0.47
   3 -12   4    5.24    0.51
   3 -12   4    6.02    0.40
  -3  12  -5    0.85    0.32
   3 -12   5    0.88    0.38
   3 -12   5    1.30    0.26
   3 -12   6    8.38    0.51
   3 -12   7    2.28    0.35
   3 -12   8    2.07    0.29
   3 -12   9    0.79    0.23
   3 -12  10   -0.04    0.18
  -3  12 -10    0.16    0.14
  -3  11  21    0.37    0.21
   3 -11 -21   -0.02    0.13
  -3  11  20    2.07    0.36
   3 -11 -20    0.03    0.23
   3 -11 -19    2.40    0.28
  -3  11  19    1.20    0.42
   3 -11 -19    1.78    0.31
   3 -11 -18    5.70    0.38
  -3  11  18    6.26    0.47
  -3  11  18    6.55    0.59
   3 -11 -18    4.50    0.41
   3 -11 -18    5.14    0.43
   3 -11 -17    2.61    0.34
   3 -11 -17    1.65    0.39
  -3  11  17    3.16    0.56
   3 -11 -17    3.32    0.42
   3 -11 -16   10.76    0.55
   3 -11 -16    8.19    0.60
  -3  11  16   12.30    0.80
   3 -11 -16    9.65    0.62
   3 -11 -15   10.54    0.58
   3 -11 -15    9.42    0.66
  -3  11  15   10.03    0.80
  -3  11  15   11.62    0.69
   3 -11 -15   10.01    0.65
  -3  11  14    8.59    0.52
  -3  11  14    7.82    0.65
  -3  11  14    7.90    0.77
   3 -11 -14    6.94    0.59
   3 -11 -14    7.76    0.61
  -3  11  13    5.30    0.47
   3 -11 -13    4.53    0.55
  -3  11  13    6.26    0.72
  -3  11  13    3.84    0.61
   3 -11 -13    5.48    0.56
  -3  11  12    8.47    0.55
  -3  11  12    7.51    0.53
  -3  11  12    7.63    0.52
  -3  11  12    7.79    0.76
   3 -11 -12    7.50    0.63
  -3  11  12    9.18    0.74
   3 -11 -12    7.26    0.61
  -3  11  11   10.30    0.60
  -3  11  11    8.62    0.61
   3 -11 -11    7.77    0.65
  -3  11  11    8.45    0.79
  -3  11  11    7.79    0.77
   3 -11 -11    7.65    0.63
  -3  11  10   12.95    0.76
   3 -11 -10   12.71    0.84
   3 -11 -10   14.27    0.85
   3 -11  -9   19.16    0.97
  -3  11   9   18.21    1.02
   3 -11  -9   18.48    0.97
  -3  11   8    8.21    0.58
   3 -11  -8    6.00    0.59
  -3  11   8    7.26    0.75
   3 -11  -8    5.35    0.58
  -3  11   7    0.93    0.45
  -3  11   7    0.47    0.59
   3 -11  -7    0.85    0.45
   3 -11  -7    0.25    0.43
  -3  11   6    1.51    0.48
   3 -11  -6    2.10    0.45
  -3  11   6    2.09    0.63
   3 -11  -6    2.43    0.46
  -3  11   5    0.75    0.48
  -3  11   5   -0.16    0.55
   3 -11  -5    1.22    0.43
   3 -11  -5    0.57    0.41
   3 -11  -5    0.83    0.52
  -3  11   4    6.93    0.57
  -3  11   4    8.39    0.74
   3 -11  -4    7.21    0.58
   3 -11  -4    8.13    0.70
   3 -11  -4    6.83    0.56
  -3  11   3    1.56    0.46
   3 -11  -3    0.43    0.41
  -3  11   3    0.43    0.51
   3 -11  -3    0.58    0.47
   3 -11  -2    0.06    0.38
  -3  11   2    0.13    0.53
   3 -11  -2    0.24    0.45
  -3  11   1   -0.36    0.51
   3 -11  -1   -0.05    0.44
  -3  11   0   -0.01    0.44
   3 -11   0    0.06    0.44
  -3  11  -1    0.80    0.43
   3 -11   1    0.71    0.43
  -3  11  -2    2.40    0.45
   3 -11   2    1.80    0.45
   3 -11   3    6.62    0.52
   3 -11   4    1.40    0.37
  -3  11  -5    4.46    0.48
   3 -11   5    4.92    0.54
   3 -11   5    4.95    0.41
  -3  11  -6    2.24    0.38
   3 -11   6    2.66    0.46
   3 -11   6    2.44    0.32
   3 -11   7    0.41    0.39
   3 -11   8   12.43    0.66
   3 -11   9    0.20    0.33
   3 -11  10    3.60    0.35
   3 -11  11    0.31    0.26
  -3  11 -11    0.66    0.20
  -3  11 -12    0.25    0.13
   3 -11  12    0.16    0.21
   3 -11  13   13.09    0.50
   3 -11  14    0.10    0.15
  -3  10  21    3.01    0.45
   3 -10 -21    1.87    0.28
   3 -10 -21    2.64    0.31
   3 -10 -20    1.37    0.30
  -3  10  20    2.17    0.49
   3 -10 -20    1.77    0.35
   3 -10 -19    1.55    0.33
   3 -10 -19    0.77    0.41
  -3  10  19    1.88    0.60
   3 -10 -19    2.17    0.40
   3 -10 -18    0.86    0.34
  -3  10  18    0.57    0.64
   3 -10 -18   -0.21    0.46
   3 -10 -17    0.45    0.34
  -3  10  17    0.12    0.33
   3 -10 -17    0.03    0.45
  -3  10  17    0.15    0.64
   3 -10 -16    1.79    0.37
  -3  10  16    1.21    0.37
   3 -10 -16    1.42    0.52
  -3  10  16    0.30    0.70
  -3  10  15    2.46    0.41
   3 -10 -15    1.86    0.54
  -3  10  15    2.22    0.72
  -3  10  15    2.21    0.50
  -3  10  14    2.92    0.45
  -3  10  14    2.58    0.54
   3 -10 -14    2.49    0.56
  -3  10  14    2.70    0.74
  -3  10  13    4.05    0.48
   3 -10 -13    2.94    0.58
  -3  10  13    3.75    0.59
  -3  10  13    3.06    0.71
  -3  10  12    0.34    0.43
  -3  10  12    0.76    0.41
  -3  10  12   -0.34    0.68
  -3  10  12    1.12    0.55
   3 -10 -12    0.02    0.51
  -3  10  11    1.27    0.44
  -3  10  11    1.02    0.61
  -3  10  11    0.87    0.70
   3 -10 -11    0.86    0.53
   3 -10 -11    1.49    0.50
  -3  10  10    4.91    0.51
  -3  10  10    3.59    0.74
   3 -10 -10    2.90    0.56
   3 -10 -10    4.57    0.57
  -3  10   9    1.71    0.46
  -3  10   9    1.07    1.37
  -3  10   9    1.82    0.67
   3 -10  -9    1.04    0.52
   3 -10  -9    2.04    0.51
  -3  10   8   15.62    0.76
  -3  10   8   11.82    1.94
  -3  10   8   13.66    0.93
   3 -10  -8   12.99    0.82
  -3  10   8   11.22    0.89
   3 -10  -8   12.27    0.78
  -3  10   7    4.15    0.54
  -3  10   7    4.22    1.65
  -3  10   7    3.56    0.70
   3 -10  -7    5.22    0.61
   3 -10  -7    5.32    0.60
  -3  10   6   22.16    0.93
  -3  10   6   16.93    2.26
   3 -10  -6   18.02    0.98
  -3  10   6   19.41    1.09
   3 -10  -6   17.99    0.95
  -3  10   5    0.99    0.48
  -3  10   5    2.03    1.45
  -3  10   5    1.04    0.59
   3 -10  -5    0.75    0.47
   3 -10  -5    1.19    0.45
  -3  10   4   -0.38    0.45
  -3  10   4   -0.13    1.49
   3 -10  -4    0.21    0.42
  -3  10   4    0.36    0.58
   3 -10  -4    0.44    0.40
  -3  10   3    2.79    0.53
  -3  10   3    2.17    1.63
  -3  10   3    4.61    0.71
   3 -10  -3    5.98    0.57
   3 -10  -3    3.61    0.50
  -3  10   2   11.75    0.70
   3 -10  -2   10.78    0.70
  -3  10   2   11.56    0.81
   3 -10  -2    9.86    0.76
  -3  10   1    3.14    0.49
  -3  10   1    2.02    1.56
  -3  10   1    2.86    0.59
   3 -10  -1    2.80    0.47
   3 -10  -1    2.71    0.54
  -3  10   0    0.53    1.53
  -3  10   0    0.64    1.49
   3 -10   0    1.89    0.43
  -3  10   0    1.11    0.52
   3 -10   0    1.63    0.50
  -3  10  -1    6.73    1.87
  -3  10  -1    9.11    1.84
  -3  10  -1    8.66    0.69
   3 -10   1    7.77    0.65
  -3  10  -2    0.42    1.65
  -3  10  -2    0.44    1.34
  -3  10  -2    0.31    0.46
   3 -10   2   -0.01    0.44
  -3  10  -3    8.93    2.20
  -3  10  -3   11.64    2.08
   3 -10   3   14.59    0.80
   3 -10   4    4.18    0.49
   3 -10   5    2.58    0.41
  -3  10  -6    4.01    0.47
   3 -10   6    2.96    0.56
   3 -10   6    3.10    0.42
   3 -10   7    4.10    0.57
  -3  10  -7    4.24    0.45
  -3  10  -7    5.80    0.45
   3 -10   7    4.38    0.41
   3 -10   8    5.42    0.55
  -3  10  -8    5.56    0.45
   3 -10   9    0.72    0.41
  -3  10  -9    0.42    0.33
   3 -10  10    0.36    0.36
   3 -10  11    1.46    0.35
   3 -10  12   -0.33    0.32
  -3  10 -13    1.79    0.20
   3 -10  13    1.34    0.29
   3 -10  14    0.57    0.23
   3 -10  15   12.15    0.48
   3 -10  16    0.61    0.18
   3  -9 -23    0.36    0.20
  -3   9  23    0.17    0.29
   3  -9 -22    1.42    0.32
   3  -9 -21    1.39    0.34
   3  -9 -21    1.23    0.40
   3  -9 -20    1.55    0.36
   3  -9 -20    1.69    0.46
   3  -9 -19    3.22    0.40
  -3   9  19    2.99    0.70
   3  -9 -19    2.60    0.51
   3  -9 -18    2.22    0.42
  -3   9  18    3.16    0.39
   3  -9 -18    2.33    0.54
  -3   9  18    3.13    0.75
   3  -9 -17    0.85    0.39
  -3   9  17    0.65    0.37
  -3   9  17    0.50    0.73
   3  -9 -17    1.03    0.55
   3  -9 -16    0.10    0.40
  -3   9  16    0.44    0.39
   3  -9 -16   -0.34    0.56
  -3   9  16    0.02    0.68
  -3   9  15    2.55    0.45
  -3   9  15    2.40    0.74
  -3   9  15    2.46    0.53
   3  -9 -15    1.02    0.60
  -3   9  14    3.21    0.47
  -3   9  14    4.66    0.84
   3  -9 -14    2.88    0.62
  -3   9  14    3.71    0.60
  -3   9  13    7.33    0.54
  -3   9  13    6.26    0.65
  -3   9  12    5.31    0.52
  -3   9  12    3.96    0.65
   3  -9 -12    4.19    0.63
  -3   9  11    5.97    0.57
   3  -9 -11    8.70    0.76
  -3   9  11    7.43    0.88
  -3   9  11    6.43    0.74
  -3   9  10    1.43    0.45
   3  -9 -10    1.08    0.56
  -3   9  10    1.21    0.60
  -3   9  10    0.74    0.72
  -3   9  10    0.28    1.32
  -3   9   9    9.98    0.63
   3  -9  -9    8.72    0.74
  -3   9   9    7.06    0.85
  -3   9   9    6.62    1.73
  -3   9   8   32.26    1.23
   3  -9  -8   26.07    1.32
  -3   9   8   29.37    1.40
  -3   9   8   29.18    2.63
  -3   9   7   14.80    0.75
  -3   9   7   11.79    1.90
   3  -9  -7   11.04    0.82
  -3   9   7   11.08    0.88
  -3   9   6   -0.06    0.43
  -3   9   6   -0.37    1.34
   3  -9  -6    0.11    0.49
   3  -9  -6    0.39    0.44
  -3   9   5    0.30    0.46
  -3   9   5    1.30    1.34
  -3   9   5    1.56    0.56
   3  -9  -5    0.87    0.50
   3  -9  -5    1.21    0.45
  -3   9   4   13.47    0.74
  -3   9   4   12.23    1.92
  -3   9   4   13.97    0.88
   3  -9  -4   10.29    0.74
   3  -9  -4   12.37    0.73
  -3   9   3    4.10    0.55
  -3   9   3    2.92    1.46
  -3   9   3    5.09    1.66
   3  -9  -3    2.48    0.55
  -3   9   3    5.05    0.65
   3  -9  -3    4.21    0.49
  -3   9   2   20.98    0.97
  -3   9   2   16.66    0.99
   3  -9  -2   17.42    0.97
  -3   9   2   20.68    2.31
  -3   9   1   45.26    1.87
  -3   9   1   49.78    3.66
  -3   9   1   50.46    2.00
  -3   9   0   78.05    4.52
  -3   9   0   78.80    4.68
   3  -9   0   86.40    3.02
  -3   9   0   82.87    3.09
   3  -9   0   78.77    3.04
  -3   9  -1    9.16    0.63
  -3   9  -1   10.67    1.85
  -3   9  -1    7.37    2.03
   3  -9   1    7.09    0.60
  -3   9  -1    8.63    0.68
   3  -9   1    6.53    0.66
  -3   9  -2    3.90    1.60
  -3   9  -2    1.79    1.63
  -3   9  -2    2.87    0.52
   3  -9   2    3.10    0.51
  -3   9  -3    4.21    1.52
  -3   9  -3    3.26    1.76
  -3   9  -3    5.12    0.43
   3  -9   3    6.37    0.60
  -3   9  -4    7.04    1.66
  -3   9  -4    5.87    1.89
  -3   9  -4    8.83    0.52
   3  -9   4    7.57    0.60
  -3   9  -5    7.86    1.73
  -3   9  -5    9.50    2.14
  -3   9  -5   12.62    0.62
   3  -9   5   10.36    0.66
  -3   9  -6   -0.16    1.30
  -3   9  -6   -0.67    1.66
  -3   9  -6    0.75    0.39
   3  -9   6    0.57    0.37
   3  -9   7   13.09    0.86
  -3   9  -7   13.81    0.70
   3  -9   8   88.42    3.29
  -3   9  -8   96.68    3.21
   3  -9   9   32.47    1.45
  -3   9  -9   34.53    1.34
   3  -9  10   41.36    1.69
  -3   9 -10   46.54    1.64
   3  -9  11    0.80    0.40
  -3   9 -11    0.47    0.39
   3  -9  12    0.30    0.36
   3  -9  13    3.13    0.40
   3  -9  14    6.51    0.44
   3  -9  15    1.57    0.29
   3  -9  16    4.89    0.29
  -3   9 -16    2.20    0.20
   3  -9  17    0.32    0.16
   3  -9  17    0.00    0.23
   3  -8 -24    0.22    0.21
   3  -8 -24    0.50    0.19
  -3   8  23    0.22    0.40
   3  -8 -23    0.79    0.33
   3  -8 -22    2.91    0.47
  -3   8  22    3.57    0.57
   3  -8 -21    1.18    0.47
  -3   8  21    0.86    0.61
   3  -8 -20    3.40    0.58
  -3   8  19    0.67    0.36
  -3   8  19   -0.29    0.48
   3  -8 -19    0.22    0.57
  -3   8  18    4.82    0.46
  -3   8  18    3.93    0.57
  -3   8  17    3.11    0.44
  -3   8  17    2.22    0.81
   3  -8 -17    2.16    0.63
  -3   8  17    2.69    0.55
  -3   8  16    9.43    0.59
  -3   8  16    9.60    0.69
  -3   8  16    8.11    0.95
  -3   8  15    1.35    0.42
  -3   8  15    0.33    0.46
   3  -8 -15   -0.30    0.61
  -3   8  15    0.62    0.75
  -3   8  15    1.10    0.54
  -3   8  14    3.93    0.46
  -3   8  14    2.97    0.56
   3  -8 -14    1.05    0.64
  -3   8  14    2.80    0.54
  -3   8  14    3.23    0.80
  -3   8  14    2.35    0.89
  -3   8  13    3.76    0.48
   3  -8 -13    2.02    0.63
  -3   8  13    3.45    0.59
  -3   8  13    3.36    0.77
  -3   8  12    2.60    0.45
  -3   8  12    2.63    0.57
   3  -8 -12    1.12    0.61
  -3   8  12    1.75    0.74
  -3   8  11    0.45    0.42
  -3   8  11    1.19    0.77
   3  -8 -11    0.91    0.58
  -3   8  11    0.50    0.57
  -3   8  11   -0.35    1.27
  -3   8  10   17.92    0.82
   3  -8 -10   14.68    0.94
  -3   8  10   14.16    1.03
  -3   8  10   14.50    1.91
  -3   8   9    3.68    0.50
  -3   8   9    5.39    0.77
   3  -8  -9    3.39    0.63
  -3   8   9    4.26    1.43
  -3   8   8   54.31    1.91
   3  -8  -8   51.58    2.03
  -3   8   8   49.18    2.10
  -3   8   8   46.30    3.21
  -3   8   7    4.86    0.54
   3  -8  -7    5.24    0.61
   3  -8  -6   66.77    2.59
  -3   8   6   64.30    2.63
  -3   8   6   66.49    3.97
  -3   8   5   13.40    0.69
  -3   8   5   10.14    1.80
   3  -8  -5   11.30    0.75
  -3   8   4   -0.27    0.41
  -3   8   4    0.10    1.21
  -3   8   4    0.33    1.20
   3  -8  -4    1.08    0.45
   3  -8  -4    1.24    0.40
  -3   8   4    0.17    0.31
  -3   8   3    5.81    0.53
  -3   8   3    6.03    1.58
  -3   8   3    5.04    1.56
   3  -8  -3    5.61    0.88
   3  -8  -3    5.44    0.56
  -3   8   3    6.17    0.48
  -3   8   2   12.76    2.00
  -3   8   2   12.71    1.93
  -3   8   2   14.23    0.73
   3  -8  -2   13.57    1.18
  -3   8   2   13.52    0.71
   3  -8  -1   22.45    1.52
  -3   8   1   24.44    1.02
  -3   8   1   21.98    1.10
  -3   8   1   24.86    1.02
  -3   8   0   23.39    0.98
   3  -8   0   22.15    1.49
  -3   8   0   22.42    2.47
  -3   8   0   20.99    1.06
   3  -8   1    1.03    0.73
  -3   8  -1    2.61    0.45
  -3   8  -1    2.54    1.35
  -3   8  -1    2.45    1.65
  -3   8  -1    1.79    0.54
   3  -8   1   -0.90    0.54
  -3   8  -2    4.41    0.51
  -3   8  -2    5.58    1.75
  -3   8  -2    4.28    0.59
   3  -8   2    3.23    0.60
   3  -8   3   47.02    2.39
  -3   8  -3   43.80    3.06
  -3   8  -3   46.23    1.61
   3  -8   3   41.52    1.71
   3  -8   4   -0.15    0.81
  -3   8  -4    3.54    1.56
  -3   8  -4    4.50    1.92
  -3   8  -4    0.95    0.40
   3  -8   4    1.16    0.48
   3  -8   5    2.11    0.89
  -3   8  -5    2.86    1.35
  -3   8  -5    1.57    1.66
  -3   8  -5    3.10    0.39
   3  -8   5    2.48    0.44
   3  -8   6    0.36    0.80
  -3   8  -6    2.45    1.38
  -3   8  -6    2.44    1.76
  -3   8  -6    1.33    0.38
   3  -8   6    2.84    0.44
   3  -8   7    2.21    0.88
  -3   8  -7    3.51    0.43
  -3   8  -7    0.85    1.61
  -3   8  -7    1.65    1.25
   3  -8   8    7.92    0.66
  -3   8  -8    8.42    0.56
   3  -8   9    2.25    0.51
  -3   8  -9    3.68    0.45
   3  -8  10    3.60    0.53
  -3   8 -10    4.12    0.51
   3  -8  11   32.67    1.40
  -3   8 -11   36.46    1.37
   3  -8  12    0.85    0.45
  -3   8 -12    2.22    0.47
   3  -8  13    0.43    0.37
  -3   8 -13    0.30    0.42
   3  -8  14    0.04    0.37
   3  -8  15    7.56    0.49
   3  -8  16    4.66    0.38
  -3   8 -16    4.31    0.32
   3  -8  17   11.06    0.46
  -3   8 -17    7.22    0.37
   3  -8  18    9.04    0.40
   3  -8  18    8.42    0.44
   3  -8  19    0.07    0.19
   3  -8  19    0.55    0.14
   3  -7 -25    1.20    0.22
   3  -7 -24    4.21    0.40
   3  -7 -23    4.20    0.49
   3  -7 -22    1.13    0.51
  -3   7  22    2.73    0.58
  -3   7  22    2.55    0.41
  -3   7  21    7.88    0.55
  -3   7  21    7.51    0.80
  -3   7  21    7.38    0.58
  -3   7  20    2.33    0.38
  -3   7  20    0.90    0.73
   3  -7 -20   -0.02    0.60
  -3   7  20    1.47    0.46
  -3   7  20    1.28    0.51
  -3   7  19    2.04    0.41
   3  -7 -19    1.83    0.65
  -3   7  19    1.67    0.51
  -3   7  19    2.40    0.76
  -3   7  19    1.60    0.54
  -3   7  18    0.11    0.40
   3  -7 -18    0.01    0.60
  -3   7  18    0.17    0.49
  -3   7  18   -0.47    0.54
  -3   7  17    7.11    0.55
  -3   7  17    6.20    0.62
   3  -7 -17    5.51    0.74
  -3   7  17    6.32    0.65
  -3   7  16    2.27    0.46
  -3   7  16    1.60    0.86
  -3   7  16    2.94    0.54
   3  -7 -16    1.91    0.64
  -3   7  16    1.86    0.55
  -3   7  15    9.11    0.61
  -3   7  15    7.97    1.27
  -3   7  15    6.87    0.63
  -3   7  15    8.00    0.92
   3  -7 -15    6.46    0.80
  -3   7  15    8.58    0.66
  -3   7  15    8.01    0.69
  -3   7  14    6.15    0.52
   3  -7 -14    4.45    0.70
  -3   7  14    4.51    0.83
  -3   7  14    4.46    0.57
  -3   7  14    6.37    0.60
  -3   7  14    5.17    1.04
  -3   7  13   21.21    0.90
  -3   7  13   17.14    0.98
  -3   7  13   20.27    0.95
  -3   7  13   19.16    1.20
   3  -7 -13   15.56    1.05
  -3   7  12   14.52    0.72
   3  -7 -12   12.93    0.90
  -3   7  12   10.89    0.98
  -3   7  12   13.09    0.77
  -3   7  12   12.42    0.80
  -3   7  11    1.19    0.41
  -3   7  11    0.57    0.66
  -3   7  11    1.37    0.52
   3  -7 -11    0.59    0.56
  -3   7  11   -0.54    1.14
  -3   7  10    1.74    0.40
   3  -7 -10    1.04    0.54
  -3   7  10    0.73    0.63
  -3   7  10    1.54    1.21
  -3   7   9    0.48    0.35
   3  -7  -9    0.01    0.50
  -3   7   9   -0.07    0.62
  -3   7   9    0.10    1.12
  -3   7   8    1.27    0.35
  -3   7   8    0.27    0.59
   3  -7  -8    1.24    0.48
  -3   7   8    0.82    1.09
  -3   7   7    5.15    1.30
  -3   7   6    1.59    1.24
  -3   7   5    3.94    1.28
   3  -7  -4   27.54    1.54
  -3   7   4   23.12    2.17
   3  -7  -3    6.78    0.81
  -3   7   3    7.54    1.40
  -3   7   3    6.27    1.37
   3  -7  -2    2.44    0.64
  -3   7   2    1.18    1.15
  -3   7   2    2.89    1.24
   3  -7  -1   19.91    1.32
  -3   7   1   18.54    1.99
   3  -7   0   61.93    2.61
  -3   7   0   44.79    3.19
   3  -7   1    8.30    1.00
  -3   7  -1   10.79    1.65
  -3   7  -1    9.65    1.89
  -3   7  -2  183.80    7.70
  -3   7  -2  164.88    7.85
   3  -7   3    0.44    0.74
  -3   7  -3    3.35    1.66
  -3   7  -3    1.58    1.30
   3  -7   4    1.81    0.87
  -3   7  -4    3.90    1.72
  -3   7  -4    4.06    1.42
  -3   7  -5   42.15    1.53
  -3   7  -5   41.35    2.83
  -3   7  -6   26.24    1.07
   3  -7   6   26.93    1.69
  -3   7  -6   24.49    2.23
  -3   7  -6   22.78    2.63
  -3   7  -7    4.61    0.46
  -3   7  -7    2.93    1.31
   3  -7   7    3.10    0.91
  -3   7  -8    2.03    0.44
  -3   7  -8    1.14    1.14
  -3   7  -9    6.49    0.48
   3  -7   9    6.36    0.59
  -3   7  -9    7.18    0.56
  -3   7  -9    5.62    1.81
   3  -7  10    1.74    0.46
  -3   7 -10    2.18    0.39
  -3   7 -10    1.63    0.44
  -3   7 -10    0.63    1.68
   3  -7  11   19.58    0.96
  -3   7 -11   18.40    0.84
   3  -7  12   27.45    1.17
  -3   7 -12   26.44    1.08
  -3   7 -12   28.35    1.15
   3  -7  13    0.18    0.43
  -3   7 -13    0.97    0.39
  -3   7 -13    0.95    0.47
   3  -7  14    8.64    0.59
  -3   7 -14    7.89    0.54
  -3   7 -14    9.43    0.62
   3  -7  15    0.63    0.36
   3  -7  16    2.29    0.38
  -3   7 -17   -0.02    0.22
   3  -7  17    0.23    0.30
   3  -7  18    5.63    0.39
   3  -7  19   18.20    0.69
   3  -7  19   17.36    0.71
   3  -7  20    2.60    0.23
   3  -7  20    3.19    0.25
   3  -7  21    3.33    0.22
   3  -6 -25    1.89    0.32
   3  -6 -24   -0.39    0.35
   3  -6 -24   -0.61    0.41
   3  -6 -23   -0.57    0.41
   3  -6 -23   -0.59    0.49
   3  -6 -22    2.94    0.49
   3  -6 -22    1.68    0.57
  -3   6  22    2.96    0.61
   3  -6 -21    1.60    0.44
   3  -6 -21    1.46    0.59
  -3   6  21    1.55    0.45
  -3   6  21    1.06    0.64
  -3   6  20    7.58    0.53
   3  -6 -20    7.90    0.64
  -3   6  20    7.71    0.61
   3  -6 -20    6.42    0.75
  -3   6  20    8.25    0.84
  -3   6  19    7.01    0.52
   3  -6 -19    6.69    0.60
   3  -6 -19    5.90    0.73
  -3   6  19    5.28    0.86
  -3   6  19    6.83    0.60
  -3   6  18    0.10    0.41
   3  -6 -18   -0.12    0.47
  -3   6  18   -1.00    0.72
   3  -6 -18    0.09    0.60
  -3   6  18    0.01    0.48
  -3   6  17    7.18    0.55
   3  -6 -17    7.90    0.63
   3  -6 -17    5.19    0.75
  -3   6  17    6.74    0.86
  -3   6  17    6.84    0.61
  -3   6  17    6.00    1.17
  -3   6  16   15.61    0.79
   3  -6 -16   16.31    0.85
  -3   6  16   15.05    0.83
   3  -6 -16   16.24    0.99
  -3   6  15    0.56    0.41
  -3   6  15    0.52    0.47
   3  -6 -15    0.81    0.61
  -3   6  15    0.40    0.81
   3  -6 -14    7.84    1.36
  -3   6  14   10.23    0.61
  -3   6  14   11.20    0.66
   3  -6 -14    7.84    0.77
  -3   6  14    9.31    0.67
  -3   6  14   10.45    1.30
  -3   6  13    3.50    0.49
   3  -6 -13    3.16    1.17
  -3   6  13    4.87    0.78
  -3   6  13    3.60    0.54
  -3   6  13    3.78    0.56
   3  -6 -13    5.93    0.71
  -3   6  12   88.28    2.78
   3  -6 -12   75.01    3.75
   3  -6 -12   73.38    2.89
  -3   6  12   70.44    2.84
  -3   6  12   84.22    2.81
  -3   6  12   80.03    3.72
   3  -6 -11    3.12    1.09
  -3   6  11    4.10    0.44
   3  -6 -11    4.69    0.58
  -3   6  11    4.59    0.50
  -3   6  11    3.04    1.14
   3  -6 -10   11.65    1.44
  -3   6  10   14.15    0.71
  -3   6  10   10.79    1.49
  -3   6   9    3.51    1.23
  -3   6   8   69.19    3.56
  -3   6   7    8.12    1.40
  -3   6   6   17.84    1.72
  -3   6   5    3.67    1.16
   3  -6  -4   22.93    1.27
  -3   6   4   23.17    1.86
  -3   6   4   18.20    1.81
   3  -6  -3    8.92    0.81
  -3   6   3    9.08    1.35
  -3   6   3    7.85    1.36
   3  -6  -2    5.13    0.70
  -3   6   2    3.11    1.13
  -3   6   2    3.79    1.18
   3  -6  -1    6.74    0.83
  -3   6   1    3.36    1.17
  -3   6   1    3.56    1.22
   3  -6   0   10.04    0.87
  -3   6   0    6.69    1.40
   3  -6   1   40.20    2.01
  -3   6  -1   48.74    2.95
   3  -6   2    7.09    0.84
  -3   6  -2    5.62    1.30
  -3   6  -2    5.91    1.50
  -3   6  -3   22.89    1.90
  -3   6  -3   19.45    2.22
   3  -6   4   84.35    3.18
  -3   6  -4   71.27    3.69
   3  -6   5   37.78    2.33
  -3   6  -5   61.79    3.13
  -3   6  -6   10.73    1.94
   3  -6   6   12.22    1.11
  -3   6  -6   11.83    1.49
  -3   6  -7   37.32    1.41
  -3   6  -7   36.80    2.47
   3  -6   7   36.18    2.04
  -3   6  -8    0.39    0.41
   3  -6   8    0.63    0.81
  -3   6  -8    0.11    1.16
   3  -6   9  234.79    8.17
  -3   6  -9  245.69    8.07
  -3   6  -9  256.03    8.13
  -3   6  -9  256.49   10.32
   3  -6   9  225.72    8.95
  -3   6  -9  260.98    9.24
   3  -6  10   18.70    0.95
  -3   6 -10   19.70    0.87
  -3   6 -10   20.83    0.94
  -3   6 -10   16.57    2.47
   3  -6  10   19.77    1.66
   3  -6  11   15.10    0.82
  -3   6 -11   14.79    0.74
  -3   6 -11   15.67    0.80
  -3   6 -11   14.47    2.26
   3  -6  11   14.12    1.49
   3  -6  12    0.28    0.40
  -3   6 -12    0.62    0.40
  -3   6 -12    0.19    0.43
  -3   6 -12   -0.39    1.53
   3  -6  13   10.72    0.67
  -3   6 -13   11.21    0.64
  -3   6 -13   12.39    0.69
  -3   6 -14   -0.45    1.48
   3  -6  14    0.94    0.40
  -3   6 -14    1.32    0.99
  -3   6 -14    1.14    0.42
  -3   6 -15    7.32    0.55
   3  -6  15    7.14    0.54
   3  -6  16    2.76    0.41
  -3   6 -16    2.99    0.44
   3  -6  17    3.65    0.40
  -3   6 -17    4.13    0.36
   3  -6  18    3.39    0.37
  -3   6 -18    3.38    0.29
   3  -6  19    0.56    0.33
   3  -6  19    1.58    0.29
   3  -6  20    3.22    0.29
   3  -6  20    3.15    0.31
   3  -6  21   -0.10    0.20
   3  -6  21    0.08    0.18
   3  -6  21    0.17    0.25
   3  -6  22    1.85    0.22
   3  -5 -26    0.82    0.24
   3  -5 -25    0.28    0.38
   3  -5 -24    2.88    0.44
   3  -5 -24    2.63    0.50
   3  -5 -23    5.28    0.54
   3  -5 -23    4.84    0.62
   3  -5 -22    0.43    0.44
   3  -5 -22    0.67    0.57
  -3   5  21    1.34    0.39
   3  -5 -21    2.09    0.51
  -3   5  21    2.54    0.45
   3  -5 -21    1.36    0.63
  -3   5  21    0.95    0.62
   3  -5 -20    2.42    0.52
  -3   5  20    1.59    0.40
   3  -5 -20    2.19    0.64
  -3   5  20    1.63    0.70
  -3   5  20    1.95    0.46
   3  -5 -19    0.26    0.48
  -3   5  19    0.79    0.39
  -3   5  19    0.62    0.45
   3  -5 -19    1.10    0.62
  -3   5  19    0.55    0.72
  -3   5  18    6.65    0.53
   3  -5 -18    7.64    0.64
  -3   5  18    7.38    0.59
  -3   5  18    5.49    0.82
   3  -5 -18    6.06    0.71
  -3   5  18    6.17    1.24
  -3   5  17    7.12    0.55
   3  -5 -17    7.83    0.64
  -3   5  17    7.20    0.60
   3  -5 -17    6.60    0.74
  -3   5  17    7.25    0.84
  -3   5  17    7.48    1.29
   3  -5 -16    3.60    1.18
  -3   5  16    3.28    0.45
   3  -5 -16    3.68    0.51
  -3   5  16    2.25    0.72
  -3   5  16    3.28    0.50
  -3   5  16    2.34    1.00
   3  -5 -15    5.41    1.24
  -3   5  15    5.91    0.51
  -3   5  15    7.66    0.58
  -3   5  15    6.13    1.13
   3  -5 -14   -0.69    0.98
  -3   5  14   -0.57    0.38
  -3   5  14   -0.02    0.41
  -3   5  14    0.30    0.70
   3  -5 -13    5.72    1.15
  -3   5  13    5.97    0.48
  -3   5  13    6.28    0.52
  -3   5  13    5.82    1.06
   3  -5 -12   34.16    2.21
   3  -5 -12   36.13    1.52
  -3   5  12   39.47    1.43
  -3   5  12   35.88    2.15
   3  -5 -11    0.80    0.86
  -3   5  11   -0.19    0.89
   3  -5 -10   -0.67    0.92
  -3   5  10    0.54    0.92
   3  -5  -9    5.27    1.00
  -3   5   9    4.03    1.06
   3  -5  -8   18.67    1.48
  -3   5   8   17.98    1.62
   3  -5  -7   13.13    1.23
  -3   5   7    9.70    1.34
  -3   5   6   65.02    3.31
  -3   5   5   35.57    2.24
  -3   5   4    2.63    1.04
  -3   5   4    5.04    1.10
   3  -5  -3  100.91    3.67
  -3   5   3   88.32    4.25
  -3   5   3   99.81    4.32
   3  -5  -2    2.75    0.71
  -3   5   2   13.20    1.48
   3  -5  -1   18.45    1.08
  -3   5   1   14.15    1.61
  -3   5   1   17.01    1.57
   3  -5   0   14.09    0.95
  -3   5   0    8.99    1.48
   3  -5   1   28.92    1.45
  -3   5  -1   21.55    2.02
  -3   5  -2   36.71    2.58
  -3   5  -2   32.35    2.18
  -3   5  -3   23.23    1.84
   3  -5   3   24.08    1.37
  -3   5  -4    4.49    1.08
   3  -5   4    4.51    0.69
  -3   5  -4    2.52    1.32
   3  -5   5   32.84    1.64
  -3   5  -5   27.99    1.96
  -3   5  -6    0.71    0.89
   3  -5   6    0.13    0.58
   3  -5   7    0.30    0.69
  -3   5  -7   -0.56    0.92
   3  -5   8   -0.08    0.78
  -3   5  -8    0.72    1.38
  -3   5  -8   -0.61    0.97
  -3   5  -9   12.98    0.67
   3  -5   9   16.23    1.36
  -3   5  -9   11.83    1.99
  -3   5  -9   12.13    1.33
   3  -5  10    3.32    0.43
  -3   5 -10    3.14    0.40
  -3   5 -10    2.12    0.44
  -3   5 -10    3.26    1.57
   3  -5  10    3.30    0.94
   3  -5  11   64.57    2.32
  -3   5 -11   60.88    2.24
  -3   5 -11   69.40    2.30
   3  -5  11   69.78    3.24
   3  -5  12   44.13    1.65
  -3   5 -12   42.79    1.60
   3  -5  13    0.88    0.92
   3  -5  13    1.99    0.42
  -3   5 -13    1.78    0.44
   3  -5  14    0.24    0.90
  -3   5 -14    0.41    0.42
   3  -5  14    0.03    0.36
  -3   5 -15    0.18    1.42
  -3   5 -15    0.11    1.07
   3  -5  15    1.39    0.40
  -3   5 -15    1.50    0.44
   3  -5  16    5.35    0.47
  -3   5 -16    4.58    0.51
   3  -5  17    1.28    0.36
  -3   5 -17    0.95    0.43
  -3   5 -17    0.90    0.31
   3  -5  18    0.87    0.34
  -3   5 -18    0.57    0.26
   3  -5  19   11.68    0.59
   3  -5  20    0.07    0.28
   3  -5  20    0.34    0.30
   3  -5  21    0.43    0.25
   3  -5  21    0.50    0.25
   3  -5  22   -0.02    0.20
   3  -5  22    0.33    0.26
   3  -5  23    0.28    0.20
   3  -4 -26    1.12    0.31
  -3   4  26    1.33    0.25
   3  -4 -25    1.50    0.39
   3  -4 -25    1.12    0.42
   3  -4 -24    0.92    0.42
   3  -4 -24    1.74    0.49
   3  -4 -23    0.86    0.47
   3  -4 -23    1.39    0.56
   3  -4 -22   18.69    0.99
   3  -4 -22   20.56    1.06
  -3   4  21    5.49    0.47
   3  -4 -21    5.75    0.63
  -3   4  21    6.51    0.51
  -3   4  20    2.76    0.42
   3  -4 -20    2.92    0.53
  -3   4  20    2.50    0.65
  -3   4  20    3.31    0.48
  -3   4  19   16.09    0.75
   3  -4 -19   16.94    0.88
  -3   4  19   14.62    1.65
  -3   4  18    7.06    0.53
   3  -4 -18    6.97    0.65
   3  -4 -18    5.06    1.26
  -3   4  18    6.20    0.81
  -3   4  18    6.82    1.26
  -3   4  17    9.93    0.58
   3  -4 -17    8.25    1.35
   3  -4 -17    9.49    0.68
  -3   4  17    9.11    0.90
  -3   4  17    7.65    1.28
  -3   4  16   15.81    0.79
[truncated: 20,011,895 more chars]
